# Supplementary material for: Mutant RIG-I enhances cancer-related inflammation through activation of circRIG-I signaling
Source: Nat Commun. 2022 Nov 19;13:7096. doi: 10.1038/s41467-022-34885-3 (PMC9675819; doi:10.1038/s41467-022-34885-3)
Supplement: Supplementary file 4 — Supplementary Data 1 [file 41467_2022_34885_MOESM4_ESM.xlsx]

## Sheet: Sheet1
Supplementary Data 1. Clinical information of colon cancer patients.
Accession number	Tumor location	Tumor classification	Morphological classification	Grade
CRC-1	Colon	Mucinous adenocarcinoma	Polypoid	pT3N2a
CRC-2	Rectum	Mucinous adenocarcinoma	Polypoid	pT3N0
CRC-3	Ileocecus	Adenocarcinoma	Ulcerative	pT3N2a
CRC-4	Colon	Adenocarcinoma	Unknown	pT4aN1a
CRC-5	Colon	Adenocarcinoma	Polypoid	pT3N0
CRC-6	Colon	Adenocarcinoma	Unknown	pT3N0
CRC-7	Rectum	Adenocarcinoma	Ulcerative	pT2N2a
CRC-8	Colon	Mucinous adenocarcinoma	Ulcerative	pT3N2a
CRC-9	Colon	Adenocarcinoma	Ulcerative	pT3N0
CRC-10	Colon	Adenocarcinoma	Polypoid	pT2N2a
CRC-11	Colon	Adenocarcinoma	Unknown	pT1N1a
CRC-12	Rectum	Adenocarcinoma	Polypoid	pT3N0
CRC-13	Colon	Adenocarcinoma	Ulcerative	pT3N0
CRC-14	Rectum	Adenocarcinoma	Unknown	pT3N0
CRC-15	Rectum	Adenocarcinoma	Ulcerative	pT3N0
CRC-16	Rectum	Mucinous adenocarcinoma	Ulcerative	pT3N0
CRC-17	Colon	Adenocarcinoma	Ulcerative	pT3N0
CRC-18	Colon	Adenocarcinoma	Polypoid	pT3N0
CRC-19	Colon	Mucinous adenocarcinoma	Ulcerative	pT4aN1a
CRC-20	Colon	Adenocarcinoma	Unknown	pT3N0
CRC-21	Rectum	Adenocarcinoma	Unknown	pT3N0
CRC-22	Rectum	Adenocarcinoma	Polypoid	PT2N0
CRC-23	Colon	Adenocarcinoma	Ulcerative	pT3N1b
CRC-24	Rectum	Adenocarcinoma	Polypoid	pT3N0
CRC-25	Colon	Adenocarcinoma	Ulcerative	pT3N0
CRC-26	Colon	Adenocarcinoma	Polypoid	pT2N1a
CRC-27	Rectum	Adenocarcinoma	Unknown	PT1N0
CRC-28	Rectum	Mucinous adenocarcinoma	Polypoid	pT3N1a
CRC-29	Rectum	Adenocarcinoma	Ulcerative	pT2N1b
CRC-30	Rectum	Adenocarcinoma	Polypoid	pT3N0
CRC-31	Colon	Adenocarcinoma	Unknown	pT3N0
CRC-32	Colon	Adenocarcinoma	Ulcerative	pT3N0
CRC-33	Rectum	Adenocarcinoma	Unknown	pT4aN2b
CRC-34	Rectum	Adenocarcinoma	Ulcerative	pT3N1b
CRC-35	Colon	Mucinous adenocarcinoma	Unknown	pT3N0
CRC-36	Colon	Adenocarcinoma	Unknown	pT3N2b
CRC-37	Rectum	Adenocarcinoma	Ulcerative	pT3N2a
CRC-38	Colon	Adenocarcinoma	Unknown	pT2N0
CRC-39	Ileocecus	Adenocarcinoma	Ulcerative	pT4bN0
CRC-40	Rectum	Adenocarcinoma	Ulcerative	pT3N0
CRC-41	Colon	Adenocarcinoma	Unknown	pT3N1b
CRC-42	Rectum	Adenocarcinoma	Unknown	PT2N0
CRC-43	Colon	Adenocarcinoma	Polypoid	pT3N0
CRC-44	Rectum	Adenocarcinoma	Unknown	pT3N
CRC-45	Rectum	Adenocarcinoma	Ulcerative	pT3N1a
CRC-46	Colon	Adenocarcinoma	Ulcerative	pT3N1bM1
CRC-47	Colon	Adenocarcinoma	Ulcerative	pT3N0
CRC-48	Colon	Adenocarcinoma	Unknown	pT3N1b
CRC-49	Colon	Adenocarcinoma	Polypoid	pT3N0
CRC-50	Colon	Mucinous adenocarcinoma	Ulcerative	pT3N1
CRC-51	Colon	Adenocarcinoma	Unknown	pT3N1b
CRC-52	Colon	Adenocarcinoma	Polypoid	PT1N0
CRC-53	Rectum	Adenocarcinoma	Polypoid	pT3N0
CRC-54	Rectum	Adenocarcinoma	Polypoid	pT3N0
CRC-55	Colon	Adenocarcinoma	Unknown	pT3N0
CRC-56	Rectum	Adenocarcinoma	Ulcerative	pT4aN1b
CRC-57	Colon	Adenocarcinoma	Ulcerative	pT3N1c
CRC-58	Rectum	Mucinous adenocarcinoma	Polypoid	pT3N2b
CRC-59	Rectum	Adenocarcinoma	Unknown	pT3N0
CRC-60	Colon	Adenocarcinoma	Ulcerative	pT4aN1a
CRC-61	Rectum	Adenocarcinoma	Polypoid	PT2N0
CRC-62	Rectum	Adenocarcinoma	Unknown	pT3N1a
CRC-63	Colon	Adenocarcinoma	Ulcerative	pT3N0
CRC-64	Rectum	Adenocarcinoma	Ulcerative	pT3N0
CRC-65	Rectum	Adenocarcinoma	Ulcerative	pT3N2a
CRC-66	Rectum	Adenocarcinoma	Ulcerative	PT2N0
CRC-67	Ileocecus	Adenocarcinoma	Ulcerative	pT4aN1b
CRC-68	Colon	Adenocarcinoma	Polypoid	pT3N1c
CRC-69	Colon	Adenocarcinoma	Unknown	pT3N1b
CRC-70	Rectum	Adenocarcinoma	Polypoid	PT2N0
CRC-71	Rectum	Adenocarcinoma	Ulcerative	pT3N0
CRC-72	Rectum	Adenocarcinoma	Unknown	pT3N1b
CRC-73	Colon	Adenocarcinoma	Ulcerative	pT3N0
CRC-74	Colon	Adenocarcinoma	Polypoid	T4aN0
CRC-75	Rectum	Adenocarcinoma	Ulcerative	pT3N1a
CRC-76	Rectum	Adenocarcinoma	Unknown	pT3N1a
CRC-77	Rectum	Adenocarcinoma	Ulcerative	pT3N0
CRC-78	Rectum	Adenocarcinoma	Ulcerative	pT3N0
CRC-79	Colon	Mucinous adenocarcinoma	Polypoid	pT3N0
CRC-80	Rectum	Adenocarcinoma	Ulcerative	pT3N2b
CRC-81	Colon	Adenocarcinoma	Unknown	pT3N1
CRC-82	Rectum	Adenocarcinoma	Unknown	pT3N0
CRC-83	Rectum	Adenocarcinoma	Polypoid	pT3N0
CRC-84	Rectum	Adenocarcinoma	Ulcerative	pT3N0
CRC-85	Rectum	Adenocarcinoma	Ulcerative	pT3N0
CRC-86	Rectum	Mucinous adenocarcinoma	Ulcerative	pT3N1b
CRC-87	Colon	Adenocarcinoma	Ulcerative	pT3N0
CRC-88	Colon	Adenocarcinoma	Unknown	pT3N1b
CRC-89	Rectum	Adenocarcinoma	Polypoid	pT3N1c
CRC-90	Colon	Adenocarcinoma	Ulcerative	PT2N0
CRC-91	Colon	Mucinous adenocarcinoma	Polypoid	pT3N1b
CRC-92	Colon	Mucinous adenocarcinoma	Polypoid	pT3N0
CRC-93	Rectum	Adenocarcinoma	Polypoid	pT3N0
CRC-94	Colon	Adenocarcinoma	Ulcerative	pT3N0
CRC-95	Rectum	Adenocarcinoma	Ulcerative	pT3N1b
CRC-96	Colon	Adenocarcinoma	Polypoid	pT4aN1a
CRC-97	Rectum	Adenocarcinoma	Ulcerative	pT4bN1b
CRC-98	Colon	Adenocarcinoma	Ulcerative	pT3N2a
CRC-99	Colon	Adenocarcinoma	Polypoid	pT3N0
CRC-100	Colon	Adenocarcinoma	Polypoid	pT3N0
