# Supplementary material for: Mutant RIG-I enhances cancer-related inflammation through activation of circRIG-I signaling
Source: Nat Commun. 2022 Nov 19;13:7096. doi: 10.1038/s41467-022-34885-3 (PMC9675819; doi:10.1038/s41467-022-34885-3)
Supplement: Supplementary file 5 — Supplementary Data 2 [file 41467_2022_34885_MOESM5_ESM.xlsx]

## Sheet: Sheet1
Supplementary Data 2. CircRIG-I associated proteins by proximity-based labeling coupled mass cytometry.
Description	Mock (Area)	circRIG-I (Area)
Fucose mutarotase (Fragment) OS=Homo sapiens OX=9606 GN=FUOM PE=1 SV=2 - [X6RK00_HUMAN]	1348000	0
Transgelin-2 (Fragment) OS=Homo sapiens OX=9606 GN=TAGLN2 PE=1 SV=1 - [X6RJP6_HUMAN]	922300	24460000
GTP-binding protein 2 (Fragment) OS=Homo sapiens OX=9606 GN=GTPBP2 PE=1 SV=1 - [X6RJ09_HUMAN]	0	26890000
Paraspeckle component 1 (Fragment) OS=Homo sapiens OX=9606 GN=PSPC1 PE=1 SV=1 - [X6RDA4_HUMAN]	0	7855000
Eukaryotic translation initiation factor 4C OS=Homo sapiens OX=9606 GN=EIF1AX PE=1 SV=1 - [X6RAC9_HUMAN]	347700	0
60S ribosomal protein L10 (Fragment) OS=Homo sapiens OX=9606 GN=RPL10 PE=1 SV=7 - [X1WI28_HUMAN]	7432000	88530000
C-1-tetrahydrofolate synthase, cytoplasmic OS=Homo sapiens OX=9606 GN=MTHFD1 PE=1 SV=2 - [V9GZ78_HUMAN]	2425000	0
28S ribosomal protein S29, mitochondrial (Fragment) OS=Homo sapiens OX=9606 GN=DAP3 PE=1 SV=8 - [V9GYJ9_HUMAN]	0	25210000
Adenylate cyclase type 3 (Fragment) OS=Homo sapiens OX=9606 GN=ADCY3 PE=1 SV=1 - [U3KQ91_HUMAN]	0	6803000
Dolichyl-diphosphooligosaccharide--protein glycosyltransferase 48 kDa subunit (Fragment) OS=Homo sapiens OX=9606 GN=DDOST PE=1 SV=8 - [U3KQ84_HUMAN]	3874000	15210000
Uncharacterized protein OS=Homo sapiens OX=9606 PE=1 SV=1 - [U3KPZ7_HUMAN]	1653000	0
Exosome complex component CSL4 OS=Homo sapiens OX=9606 GN=EXOSC1 PE=1 SV=1 - [R4GNH9_HUMAN]	776400	0
Probable ATP-dependent RNA helicase DDX49 OS=Homo sapiens OX=9606 GN=DDX49 PE=1 SV=1 - [DDX49_HUMAN]	1560000	0
Coatomer subunit gamma-1 OS=Homo sapiens OX=9606 GN=COPG1 PE=1 SV=1 - [COPG1_HUMAN]	144600	3941000
28S ribosomal protein S18b, mitochondrial OS=Homo sapiens OX=9606 GN=MRPS18B PE=1 SV=1 - [RT18B_HUMAN]	1163000	29200000
Melanoma-associated antigen D1 OS=Homo sapiens OX=9606 GN=MAGED1 PE=1 SV=3 - [MAGD1_HUMAN]	0	26250000
U3 small nucleolar RNA-associated protein 18 homolog OS=Homo sapiens OX=9606 GN=UTP18 PE=1 SV=3 - [UTP18_HUMAN]	1423000	0
FACT complex subunit SPT16 OS=Homo sapiens OX=9606 GN=SUPT16H PE=1 SV=1 - [SP16H_HUMAN]	1708000	0
YTH domain-containing family protein 2 OS=Homo sapiens OX=9606 GN=YTHDF2 PE=1 SV=2 - [YTHD2_HUMAN]	2926000	28490000
Ribosomal biogenesis protein LAS1L OS=Homo sapiens OX=9606 GN=LAS1L PE=1 SV=2 - [LAS1L_HUMAN]	1036000	0
60S ribosomal protein L36 OS=Homo sapiens OX=9606 GN=RPL36 PE=1 SV=3 - [RL36_HUMAN]	27770000	72880000
RNA-splicing ligase RtcB homolog OS=Homo sapiens OX=9606 GN=RTCB PE=1 SV=1 - [RTCB_HUMAN]	2185000	36840000
Serine-threonine kinase receptor-associated protein OS=Homo sapiens OX=9606 GN=STRAP PE=1 SV=1 - [STRAP_HUMAN]	1579000	37290000
28S ribosomal protein S16, mitochondrial OS=Homo sapiens OX=9606 GN=MRPS16 PE=1 SV=1 - [RT16_HUMAN]	0	11110000
39S ribosomal protein L11, mitochondrial OS=Homo sapiens OX=9606 GN=MRPL11 PE=1 SV=1 - [RM11_HUMAN]	1153000	11770000
Splicing factor 3B subunit 6 OS=Homo sapiens OX=9606 GN=SF3B6 PE=1 SV=1 - [SF3B6_HUMAN]	0	6313000
Putative RNA-binding protein Luc7-like 2 OS=Homo sapiens OX=9606 GN=LUC7L2 PE=1 SV=2 - [LC7L2_HUMAN]	2176000	15700000
Nucleolar protein 58 OS=Homo sapiens OX=9606 GN=NOP58 PE=1 SV=1 - [NOP58_HUMAN]	2879000	10560000
AP-3 complex subunit mu-1 OS=Homo sapiens OX=9606 GN=AP3M1 PE=1 SV=1 - [AP3M1_HUMAN]	0	17930000
Developmentally-regulated GTP-binding protein 1 OS=Homo sapiens OX=9606 GN=DRG1 PE=1 SV=1 - [DRG1_HUMAN]	4687000	27620000
Nuclear migration protein nudC OS=Homo sapiens OX=9606 GN=NUDC PE=1 SV=1 - [NUDC_HUMAN]	1007000	0
RuvB-like 1 OS=Homo sapiens OX=9606 GN=RUVBL1 PE=1 SV=1 - [RUVB1_HUMAN]	540400	9346000
Eukaryotic translation initiation factor 3 subunit L OS=Homo sapiens OX=9606 GN=EIF3L PE=1 SV=1 - [EIF3L_HUMAN]	1085000	13900000
Structural maintenance of chromosomes protein 3 OS=Homo sapiens OX=9606 GN=SMC3 PE=1 SV=2 - [SMC3_HUMAN]	1869000	0
Proliferation-associated protein 2G4 OS=Homo sapiens OX=9606 GN=PA2G4 PE=1 SV=3 - [PA2G4_HUMAN]	13100000	122800000
Serine/arginine repetitive matrix protein 2 OS=Homo sapiens OX=9606 GN=SRRM2 PE=1 SV=2 - [SRRM2_HUMAN]	3266000	24640000
WD repeat-containing protein 3 OS=Homo sapiens OX=9606 GN=WDR3 PE=1 SV=1 - [WDR3_HUMAN]	522800	0
60S ribosomal protein L26-like 1 OS=Homo sapiens OX=9606 GN=RPL26L1 PE=1 SV=1 - [RL26L_HUMAN]	10860000	186400000
Ras GTPase-activating protein-binding protein 2 OS=Homo sapiens OX=9606 GN=G3BP2 PE=1 SV=2 - [G3BP2_HUMAN]	4189000	110900000
Nucleolar protein 7 OS=Homo sapiens OX=9606 GN=NOL7 PE=1 SV=2 - [NOL7_HUMAN]	1418000	0
Pre-mRNA-processing factor 19 OS=Homo sapiens OX=9606 GN=PRPF19 PE=1 SV=1 - [PRP19_HUMAN]	4545000	15850000
RNA-binding protein NOB1 OS=Homo sapiens OX=9606 GN=NOB1 PE=1 SV=1 - [NOB1_HUMAN]	1313000	19530000
Stomatin-like protein 2, mitochondrial OS=Homo sapiens OX=9606 GN=STOML2 PE=1 SV=1 - [STML2_HUMAN]	365100	0
Calcium-binding mitochondrial carrier protein Aralar2 OS=Homo sapiens OX=9606 GN=SLC25A13 PE=1 SV=2 - [CMC2_HUMAN]	1635000	3734000
ATP-binding cassette sub-family F member 2 OS=Homo sapiens OX=9606 GN=ABCF2 PE=1 SV=2 - [ABCF2_HUMAN]	1387000	29050000
Ribosome-binding protein 1 OS=Homo sapiens OX=9606 GN=RRBP1 PE=1 SV=5 - [RRBP1_HUMAN]	1917000	0
NFX1-type zinc finger-containing protein 1 OS=Homo sapiens OX=9606 GN=ZNFX1 PE=2 SV=2 - [ZNFX1_HUMAN]	0	14050000
Protein RCC2 OS=Homo sapiens OX=9606 GN=RCC2 PE=1 SV=2 - [RCC2_HUMAN]	4471000	24000000
Insulin-like growth factor 2 mRNA-binding protein 1 OS=Homo sapiens OX=9606 GN=IGF2BP1 PE=1 SV=2 - [IF2B1_HUMAN]	6732000	84170000
H/ACA ribonucleoprotein complex subunit 1 OS=Homo sapiens OX=9606 GN=GAR1 PE=1 SV=1 - [GAR1_HUMAN]	1425000	33100000
Cell growth-regulating nucleolar protein OS=Homo sapiens OX=9606 GN=LYAR PE=1 SV=2 - [LYAR_HUMAN]	1261000	20350000
RNA-binding protein 28 OS=Homo sapiens OX=9606 GN=RBM28 PE=1 SV=3 - [RBM28_HUMAN]	2932000	0
ATP-dependent RNA helicase DDX18 OS=Homo sapiens OX=9606 GN=DDX18 PE=1 SV=2 - [DDX18_HUMAN]	2353000	12450000
ATPase family AAA domain-containing protein 3A OS=Homo sapiens OX=9606 GN=ATAD3A PE=1 SV=2 - [ATD3A_HUMAN]	4492000	23100000
Gamma-taxilin OS=Homo sapiens OX=9606 GN=TXLNG PE=1 SV=2 - [TXLNG_HUMAN]	2350000	8831000
Phenylalanine--tRNA ligase beta subunit OS=Homo sapiens OX=9606 GN=FARSB PE=1 SV=3 - [SYFB_HUMAN]	577600	0
Nucleolar RNA helicase 2 OS=Homo sapiens OX=9606 GN=DDX21 PE=1 SV=5 - [DDX21_HUMAN]	16410000	192700000
39S ribosomal protein L40, mitochondrial OS=Homo sapiens OX=9606 GN=MRPL40 PE=1 SV=1 - [RM40_HUMAN]	0	0
39S ribosomal protein L47, mitochondrial OS=Homo sapiens OX=9606 GN=MRPL47 PE=1 SV=2 - [RM47_HUMAN]	0	10800000
Methylcrotonoyl-CoA carboxylase beta chain, mitochondrial OS=Homo sapiens OX=9606 GN=MCCC2 PE=1 SV=1 - [MCCB_HUMAN]	13920000	0
rRNA methyltransferase 3, mitochondrial OS=Homo sapiens OX=9606 GN=MRM3 PE=1 SV=2 - [MRM3_HUMAN]	0	20370000
Echinoderm microtubule-associated protein-like 4 OS=Homo sapiens OX=9606 GN=EML4 PE=1 SV=3 - [EMAL4_HUMAN]	1650000	0
DNA-directed RNA polymerase I subunit RPA2 OS=Homo sapiens OX=9606 GN=POLR1B PE=1 SV=2 - [RPA2_HUMAN]	608700	0
Phosphorylated adapter RNA export protein OS=Homo sapiens OX=9606 GN=PHAX PE=1 SV=1 - [PHAX_HUMAN]	0	6196000
Ribosome production factor 2 homolog OS=Homo sapiens OX=9606 GN=RPF2 PE=1 SV=2 - [RPF2_HUMAN]	1556000	0
RNA polymerase II-associated protein 3 OS=Homo sapiens OX=9606 GN=RPAP3 PE=1 SV=2 - [RPAP3_HUMAN]	1183000	0
3'-5' RNA helicase YTHDC2 OS=Homo sapiens OX=9606 GN=YTHDC2 PE=1 SV=2 - [YTDC2_HUMAN]	0	14880000
Coiled-coil domain-containing protein 86 OS=Homo sapiens OX=9606 GN=CCDC86 PE=1 SV=1 - [CCD86_HUMAN]	1490000	0
UPF0428 protein CXorf56 OS=Homo sapiens OX=9606 GN=CXorf56 PE=1 SV=1 - [CX056_HUMAN]	800100	0
Pinin OS=Homo sapiens OX=9606 GN=PNN PE=1 SV=5 - [PININ_HUMAN]	963300	0
39S ribosomal protein L46, mitochondrial OS=Homo sapiens OX=9606 GN=MRPL46 PE=1 SV=1 - [RM46_HUMAN]	0	10810000
Coiled-coil domain-containing protein 8 OS=Homo sapiens OX=9606 GN=CCDC8 PE=1 SV=2 - [CCDC8_HUMAN]	0	4958000
Probable ATP-dependent RNA helicase DDX47 OS=Homo sapiens OX=9606 GN=DDX47 PE=1 SV=1 - [DDX47_HUMAN]	0	8912000
5'-3' exoribonuclease 2 OS=Homo sapiens OX=9606 GN=XRN2 PE=1 SV=1 - [XRN2_HUMAN]	3171000	29060000
Integrin-linked kinase-associated serine/threonine phosphatase 2C OS=Homo sapiens OX=9606 GN=ILKAP PE=1 SV=1 - [ILKAP_HUMAN]	2237000	0
RNA cytidine acetyltransferase OS=Homo sapiens OX=9606 GN=NAT10 PE=1 SV=2 - [NAT10_HUMAN]	1871000	6456000
Regulator of nonsense transcripts 3B OS=Homo sapiens OX=9606 GN=UPF3B PE=1 SV=1 - [REN3B_HUMAN]	2400000	0
Nucleolar GTP-binding protein 1 OS=Homo sapiens OX=9606 GN=GTPBP4 PE=1 SV=3 - [NOG1_HUMAN]	3659000	28930000
28S ribosomal protein S26, mitochondrial OS=Homo sapiens OX=9606 GN=MRPS26 PE=1 SV=1 - [RT26_HUMAN]	0	8990000
39S ribosomal protein L20, mitochondrial OS=Homo sapiens OX=9606 GN=MRPL20 PE=1 SV=1 - [RM20_HUMAN]	0	8864000
Polymerase delta-interacting protein 3 OS=Homo sapiens OX=9606 GN=POLDIP3 PE=1 SV=2 - [PDIP3_HUMAN]	1647000	0
Nucleolar and spindle-associated protein 1 OS=Homo sapiens OX=9606 GN=NUSAP1 PE=1 SV=1 - [NUSAP_HUMAN]	948600	0
Serine/threonine-protein kinase RIO2 OS=Homo sapiens OX=9606 GN=RIOK2 PE=1 SV=2 - [RIOK2_HUMAN]	0	6369000
Guanine nucleotide-binding protein-like 3 OS=Homo sapiens OX=9606 GN=GNL3 PE=1 SV=2 - [GNL3_HUMAN]	4652000	29730000
Multiple myeloma tumor-associated protein 2 OS=Homo sapiens OX=9606 GN=MMTAG2 PE=1 SV=1 - [MMTA2_HUMAN]	1646000	12680000
Mini-chromosome maintenance complex-binding protein OS=Homo sapiens OX=9606 GN=MCMBP PE=1 SV=2 - [MCMBP_HUMAN]	0	76710000
Cancer-related nucleoside-triphosphatase OS=Homo sapiens OX=9606 GN=NTPCR PE=1 SV=1 - [NTPCR_HUMAN]	669700	0
Endoplasmic reticulum resident protein 44 OS=Homo sapiens OX=9606 GN=ERP44 PE=1 SV=1 - [ERP44_HUMAN]	0	6802000
Partner of Y14 and mago OS=Homo sapiens OX=9606 GN=PYM1 PE=1 SV=1 - [PYM1_HUMAN]	0	16900000
Myb-binding protein 1A OS=Homo sapiens OX=9606 GN=MYBBP1A PE=1 SV=2 - [MBB1A_HUMAN]	5976000	27850000
Tubulin alpha-1C chain OS=Homo sapiens OX=9606 GN=TUBA1C PE=1 SV=1 - [TBA1C_HUMAN]	26760000	254700000
Telomerase RNA component interacting RNase OS=Homo sapiens OX=9606 GN=TRIR PE=1 SV=1 - [TRIR_HUMAN]	0	26770000
ATP-dependent RNA helicase DDX50 OS=Homo sapiens OX=9606 GN=DDX50 PE=1 SV=1 - [DDX50_HUMAN]	3163000	58870000
Probable rRNA-processing protein EBP2 OS=Homo sapiens OX=9606 GN=EBNA1BP2 PE=1 SV=2 - [EBP2_HUMAN]	2407000	0
T-complex protein 1 subunit eta OS=Homo sapiens OX=9606 GN=CCT7 PE=1 SV=2 - [TCPH_HUMAN]	2402000	108700000
Aconitate hydratase, mitochondrial OS=Homo sapiens OX=9606 GN=ACO2 PE=1 SV=2 - [ACON_HUMAN]	837500	0
Eukaryotic translation initiation factor 3 subunit C OS=Homo sapiens OX=9606 GN=EIF3C PE=1 SV=1 - [EIF3C_HUMAN]	4860000	82240000
DnaJ homolog subfamily C member 2 OS=Homo sapiens OX=9606 GN=DNAJC2 PE=1 SV=4 - [DNJC2_HUMAN]	3192000	11040000
Sphingosine 1-phosphate receptor 3 OS=Homo sapiens OX=9606 GN=S1PR3 PE=1 SV=2 - [S1PR3_HUMAN]	1082000	0
Cell division cycle 5-like protein OS=Homo sapiens OX=9606 GN=CDC5L PE=1 SV=2 - [CDC5L_HUMAN]	2754000	9510000
Paired amphipathic helix protein Sin3a OS=Homo sapiens OX=9606 GN=SIN3A PE=1 SV=2 - [SIN3A_HUMAN]	1465000	0
SRSF protein kinase 1 OS=Homo sapiens OX=9606 GN=SRPK1 PE=1 SV=2 - [SRPK1_HUMAN]	2624000	18900000
Sperm-associated antigen 5 OS=Homo sapiens OX=9606 GN=SPAG5 PE=1 SV=2 - [SPAG5_HUMAN]	706400	0
RNA-binding protein 14 OS=Homo sapiens OX=9606 GN=RBM14 PE=1 SV=2 - [RBM14_HUMAN]	3553000	28970000
28S rRNA (cytosine-C(5))-methyltransferase OS=Homo sapiens OX=9606 GN=NSUN5 PE=1 SV=2 - [NSUN5_HUMAN]	822900	11630000
Zinc finger RNA-binding protein OS=Homo sapiens OX=9606 GN=ZFR PE=1 SV=2 - [ZFR_HUMAN]	1147000	5392000
Histone H2A type 1-H OS=Homo sapiens OX=9606 GN=H2AC12 PE=1 SV=3 - [H2A1H_HUMAN]	100300000	135500000
Protein LTV1 homolog OS=Homo sapiens OX=9606 GN=LTV1 PE=1 SV=1 - [LTV1_HUMAN]	0	25400000
Pentatricopeptide repeat domain-containing protein 3, mitochondrial OS=Homo sapiens OX=9606 GN=PTCD3 PE=1 SV=3 - [PTCD3_HUMAN]	0	35800000
DnaJ homolog subfamily A member 3, mitochondrial OS=Homo sapiens OX=9606 GN=DNAJA3 PE=1 SV=2 - [DNJA3_HUMAN]	1939000	24250000
39S ribosomal protein L38, mitochondrial OS=Homo sapiens OX=9606 GN=MRPL38 PE=1 SV=2 - [RM38_HUMAN]	0	6842000
BTB/POZ domain-containing protein KCTD12 OS=Homo sapiens OX=9606 GN=KCTD12 PE=1 SV=1 - [KCD12_HUMAN]	1437000	0
Coiled-coil domain-containing protein 124 OS=Homo sapiens OX=9606 GN=CCDC124 PE=1 SV=1 - [CC124_HUMAN]	3999000	13840000
Leucine-rich repeat-containing protein 59 OS=Homo sapiens OX=9606 GN=LRRC59 PE=1 SV=1 - [LRC59_HUMAN]	2781000	26990000
Far upstream element-binding protein 1 OS=Homo sapiens OX=9606 GN=FUBP1 PE=1 SV=3 - [FUBP1_HUMAN]	1199000	0
Endoplasmic reticulum-Golgi intermediate compartment protein 1 OS=Homo sapiens OX=9606 GN=ERGIC1 PE=1 SV=1 - [ERGI1_HUMAN]	0	103600000
Zinc finger protein 622 OS=Homo sapiens OX=9606 GN=ZNF622 PE=1 SV=1 - [ZN622_HUMAN]	0	8866000
60S ribosomal protein L36a-like OS=Homo sapiens OX=9606 GN=RPL36AL PE=1 SV=3 - [RL36L_HUMAN]	15170000	82550000
Histone H2A type 1-C OS=Homo sapiens OX=9606 GN=H2AC6 PE=1 SV=3 - [H2A1C_HUMAN]	100300000	132200000
Ubiquitin carboxyl-terminal hydrolase 7 OS=Homo sapiens OX=9606 GN=USP7 PE=1 SV=2 - [UBP7_HUMAN]	0	30020000
Probable ubiquitin carboxyl-terminal hydrolase FAF-X OS=Homo sapiens OX=9606 GN=USP9X PE=1 SV=4 - [USP9X_HUMAN]	0	9292000
Rho guanine nucleotide exchange factor 2 OS=Homo sapiens OX=9606 GN=ARHGEF2 PE=1 SV=4 - [ARHG2_HUMAN]	0	6995000
Regulator of nonsense transcripts 1 OS=Homo sapiens OX=9606 GN=UPF1 PE=1 SV=2 - [RENT1_HUMAN]	1511000	9592000
TATA-binding protein-associated factor 2N OS=Homo sapiens OX=9606 GN=TAF15 PE=1 SV=1 - [RBP56_HUMAN]	4918000	143700000
28S ribosomal protein S31, mitochondrial OS=Homo sapiens OX=9606 GN=MRPS31 PE=1 SV=3 - [RT31_HUMAN]	0	23870000
Nuclear pore complex protein Nup205 OS=Homo sapiens OX=9606 GN=NUP205 PE=1 SV=3 - [NU205_HUMAN]	781300	0
Heat shock protein 105 kDa OS=Homo sapiens OX=9606 GN=HSPH1 PE=1 SV=1 - [HS105_HUMAN]	1052000	5020000
AP-3 complex subunit sigma-1 OS=Homo sapiens OX=9606 GN=AP3S1 PE=1 SV=1 - [AP3S1_HUMAN]	0	47660000
Histone H1.10 OS=Homo sapiens OX=9606 GN=H1-10 PE=1 SV=1 - [H1X_HUMAN]	2165000	24230000
ATP-dependent RNA helicase DDX1 OS=Homo sapiens OX=9606 GN=DDX1 PE=1 SV=2 - [DDX1_HUMAN]	2421000	22080000
DnaJ homolog subfamily C member 9 OS=Homo sapiens OX=9606 GN=DNAJC9 PE=1 SV=1 - [DNJC9_HUMAN]	0	8072000
Stonin-2 OS=Homo sapiens OX=9606 GN=STON2 PE=1 SV=1 - [STON2_HUMAN]	2800000	0
Ataxin-2-like protein OS=Homo sapiens OX=9606 GN=ATXN2L PE=1 SV=2 - [ATX2L_HUMAN]	3179000	70550000
PEST proteolytic signal-containing nuclear protein OS=Homo sapiens OX=9606 GN=PCNP PE=1 SV=2 - [PCNP_HUMAN]	772500	0
E3 ubiquitin-protein ligase RNF138 OS=Homo sapiens OX=9606 GN=RNF138 PE=1 SV=1 - [RN138_HUMAN]	893300	14800000
40S ribosomal protein S21 OS=Homo sapiens OX=9606 GN=RPS21 PE=1 SV=1 - [Q8WVC2_HUMAN]	0	29220000
RNA polymerase-associated protein LEO1 OS=Homo sapiens OX=9606 GN=LEO1 PE=1 SV=1 - [LEO1_HUMAN]	0	12380000
Zinc finger CCCH domain-containing protein 15 OS=Homo sapiens OX=9606 GN=ZC3H15 PE=1 SV=1 - [ZC3HF_HUMAN]	3200000	26090000
ATP-dependent RNA helicase DDX54 OS=Homo sapiens OX=9606 GN=DDX54 PE=1 SV=2 - [DDX54_HUMAN]	1172000	38360000
SWI/SNF complex subunit SMARCC2 OS=Homo sapiens OX=9606 GN=SMARCC2 PE=1 SV=1 - [SMRC2_HUMAN]	342000	0
Putative phospholipase B-like 2 OS=Homo sapiens OX=9606 GN=PLBD2 PE=1 SV=2 - [PLBL2_HUMAN]	0	18540000
N-acylneuraminate cytidylyltransferase OS=Homo sapiens OX=9606 GN=CMAS PE=1 SV=2 - [NEUA_HUMAN]	941300	0
F-box only protein 22 OS=Homo sapiens OX=9606 GN=FBXO22 PE=1 SV=1 - [FBX22_HUMAN]	5399000	0
ATP-binding cassette sub-family F member 1 OS=Homo sapiens OX=9606 GN=ABCF1 PE=1 SV=2 - [ABCF1_HUMAN]	3574000	27180000
Structural maintenance of chromosomes protein 1B OS=Homo sapiens OX=9606 GN=SMC1B PE=2 SV=2 - [SMC1B_HUMAN]	0	23560000
Protein FAM98A OS=Homo sapiens OX=9606 GN=FAM98A PE=1 SV=2 - [FA98A_HUMAN]	938700	8515000
Plasminogen activator inhibitor 1 RNA-binding protein OS=Homo sapiens OX=9606 GN=SERBP1 PE=1 SV=2 - [PAIRB_HUMAN]	36250000	288500000
Protein KRI1 homolog OS=Homo sapiens OX=9606 GN=KRI1 PE=1 SV=3 - [KRI1_HUMAN]	0	12810000
Zinc finger CCHC domain-containing protein 9 OS=Homo sapiens OX=9606 GN=ZCCHC9 PE=1 SV=2 - [ZCHC9_HUMAN]	0	1349000
Leucine-rich repeat-containing protein 47 OS=Homo sapiens OX=9606 GN=LRRC47 PE=1 SV=1 - [LRC47_HUMAN]	2281000	9364000
Cell cycle and apoptosis regulator protein 2 OS=Homo sapiens OX=9606 GN=CCAR2 PE=1 SV=2 - [CCAR2_HUMAN]	594500	0
Serine/arginine repetitive matrix protein 1 OS=Homo sapiens OX=9606 GN=SRRM1 PE=1 SV=2 - [SRRM1_HUMAN]	2907000	38770000
pre-rRNA 2'-O-ribose RNA methyltransferase FTSJ3 OS=Homo sapiens OX=9606 GN=FTSJ3 PE=1 SV=2 - [SPB1_HUMAN]	1147000	0
Ankyrin repeat and KH domain-containing protein 1 OS=Homo sapiens OX=9606 GN=ANKHD1 PE=1 SV=1 - [ANKH1_HUMAN]	668200	0
PHD finger protein 6 OS=Homo sapiens OX=9606 GN=PHF6 PE=1 SV=1 - [PHF6_HUMAN]	1310000	10350000
Hornerin OS=Homo sapiens OX=9606 GN=HRNR PE=1 SV=2 - [HORN_HUMAN]	7544000	2068000
THO complex subunit 4 OS=Homo sapiens OX=9606 GN=ALYREF PE=1 SV=3 - [THOC4_HUMAN]	6699000	26990000
Kinectin OS=Homo sapiens OX=9606 GN=KTN1 PE=1 SV=1 - [KTN1_HUMAN]	866500	0
Protein LYRIC OS=Homo sapiens OX=9606 GN=MTDH PE=1 SV=2 - [LYRIC_HUMAN]	3587000	22410000
Transcriptional adapter 2-beta OS=Homo sapiens OX=9606 GN=TADA2B PE=1 SV=2 - [TAD2B_HUMAN]	4604000	0
Protein PAT1 homolog 1 OS=Homo sapiens OX=9606 GN=PATL1 PE=1 SV=2 - [PATL1_HUMAN]	0	9786000
Keratin, type II cytoskeletal 1b OS=Homo sapiens OX=9606 GN=KRT77 PE=1 SV=3 - [K2C1B_HUMAN]	24090000	0
ATP-dependent RNA helicase DHX29 OS=Homo sapiens OX=9606 GN=DHX29 PE=1 SV=2 - [DHX29_HUMAN]	0	0
Zinc finger CCCH-type antiviral protein 1 OS=Homo sapiens OX=9606 GN=ZC3HAV1 PE=1 SV=3 - [ZCCHV_HUMAN]	2966000	32500000
TRMT1-like protein OS=Homo sapiens OX=9606 GN=TRMT1L PE=1 SV=2 - [TRM1L_HUMAN]	779500	0
PHD finger-like domain-containing protein 5A OS=Homo sapiens OX=9606 GN=PHF5A PE=1 SV=1 - [PHF5A_HUMAN]	1223000	0
Probable ATP-dependent RNA helicase DDX46 OS=Homo sapiens OX=9606 GN=DDX46 PE=1 SV=2 - [DDX46_HUMAN]	396300	14450000
Staphylococcal nuclease domain-containing protein 1 OS=Homo sapiens OX=9606 GN=SND1 PE=1 SV=1 - [SND1_HUMAN]	4588000	38650000
Protein lin-28 homolog B OS=Homo sapiens OX=9606 GN=LIN28B PE=1 SV=1 - [LN28B_HUMAN]	0	0
GRB10-interacting GYF protein 2 OS=Homo sapiens OX=9606 GN=GIGYF2 PE=1 SV=1 - [GGYF2_HUMAN]	1936000	0
Monofunctional C1-tetrahydrofolate synthase, mitochondrial OS=Homo sapiens OX=9606 GN=MTHFD1L PE=1 SV=1 - [C1TM_HUMAN]	1435000	8368000
Apolipoprotein A-V OS=Homo sapiens OX=9606 GN=APOA5 PE=1 SV=1 - [APOA5_HUMAN]	2132000	0
La-related protein 1 OS=Homo sapiens OX=9606 GN=LARP1 PE=1 SV=2 - [LARP1_HUMAN]	1075000	45340000
Aspartate--tRNA ligase, mitochondrial OS=Homo sapiens OX=9606 GN=DARS2 PE=1 SV=1 - [SYDM_HUMAN]	954400	24610000
Pre-mRNA-processing-splicing factor 8 OS=Homo sapiens OX=9606 GN=PRPF8 PE=1 SV=2 - [PRP8_HUMAN]	2943000	14760000
39S ribosomal protein L14, mitochondrial OS=Homo sapiens OX=9606 GN=MRPL14 PE=1 SV=1 - [RM14_HUMAN]	585600	0
Putative ATP-dependent RNA helicase DHX57 OS=Homo sapiens OX=9606 GN=DHX57 PE=1 SV=2 - [DHX57_HUMAN]	0	21980000
Filamin-A OS=Homo sapiens OX=9606 GN=FLNA PE=1 SV=1 - [Q60FE5_HUMAN]	2581000	13230000
Splicing factor 45 (Fragment) OS=Homo sapiens OX=9606 GN=RBM17 PE=1 SV=1 - [Q5W011_HUMAN]	1643000	10840000
60S ribosomal protein L11 OS=Homo sapiens OX=9606 GN=RPL11 PE=1 SV=2 - [Q5VVC8_HUMAN]	28110000	93100000
DDB1- and CUL4-associated factor 12-like protein 1 OS=Homo sapiens OX=9606 GN=DCAF12L1 PE=1 SV=1 - [DC121_HUMAN]	0	4361000
Afadin OS=Homo sapiens OX=9606 GN=AFDN PE=1 SV=1 - [Q5TIG5_HUMAN]	2371000	0
RNA-binding protein 26 OS=Homo sapiens OX=9606 GN=RBM26 PE=1 SV=3 - [RBM26_HUMAN]	1781000	0
General transcription factor 3C polypeptide 5 OS=Homo sapiens OX=9606 GN=GTF3C5 PE=1 SV=1 - [Q5T7U1_HUMAN]	956300	0
Keratinocyte proline-rich protein OS=Homo sapiens OX=9606 GN=KPRP PE=1 SV=1 - [KPRP_HUMAN]	1688000	0
Zinc finger CCCH domain-containing protein 13 OS=Homo sapiens OX=9606 GN=ZC3H13 PE=1 SV=1 - [ZC3HD_HUMAN]	20690000	11800000
Exosome complex component MTR3 OS=Homo sapiens OX=9606 GN=EXOSC6 PE=1 SV=1 - [EXOS6_HUMAN]	2967000	6429000
Septin-7 OS=Homo sapiens OX=9606 GN=SEPTIN7 PE=1 SV=1 - [Q5JXL7_HUMAN]	1434000	0
RRP12-like protein OS=Homo sapiens OX=9606 GN=RRP12 PE=1 SV=2 - [RRP12_HUMAN]	0	20580000
Protein PRRC2B OS=Homo sapiens OX=9606 GN=PRRC2B PE=1 SV=2 - [PRC2B_HUMAN]	593400	20040000
Serine/arginine-rich-splicing factor 10 OS=Homo sapiens OX=9606 GN=SRSF10 PE=1 SV=1 - [Q5JRI1_HUMAN]	696600	36430000
RNA helicase OS=Homo sapiens OX=9606 GN=MOV10 PE=1 SV=1 - [Q5JR04_HUMAN]	0	13160000
Emerin OS=Homo sapiens OX=9606 GN=EMD PE=1 SV=1 - [Q5HY57_HUMAN]	2843000	18440000
3-hydroxyacyl-CoA dehydrogenase type-2 OS=Homo sapiens OX=9606 GN=HSD17B10 PE=1 SV=1 - [Q5H928_HUMAN]	1264000	0
Nucleolar MIF4G domain-containing protein 1 OS=Homo sapiens OX=9606 GN=NOM1 PE=1 SV=1 - [NOM1_HUMAN]	0	5896000
DBIRD complex subunit ZNF326 OS=Homo sapiens OX=9606 GN=ZNF326 PE=1 SV=2 - [ZN326_HUMAN]	1806000	0
Programmed cell death protein 4 OS=Homo sapiens OX=9606 GN=PDCD4 PE=1 SV=2 - [PDCD4_HUMAN]	0	12920000
Protein FAM98B OS=Homo sapiens OX=9606 GN=FAM98B PE=1 SV=2 - [FA98B_HUMAN]	938700	0
Angiomotin OS=Homo sapiens OX=9606 GN=AMOT PE=1 SV=1 - [AMOT_HUMAN]	797900	0
Small nuclear ribonucleoprotein G OS=Homo sapiens OX=9606 GN=SNRPG PE=1 SV=1 - [Q49AN9_HUMAN]	0	102800000
Rab-like protein 6 OS=Homo sapiens OX=9606 GN=RABL6 PE=1 SV=2 - [RABL6_HUMAN]	0	14520000
WD40 repeat-containing protein SMU1 OS=Homo sapiens OX=9606 GN=SMU1 PE=1 SV=2 - [SMU1_HUMAN]	864400	11270000
Pre-rRNA-processing protein TSR1 homolog OS=Homo sapiens OX=9606 GN=TSR1 PE=1 SV=1 - [TSR1_HUMAN]	1365000	19220000
Sister chromatid cohesion protein PDS5 homolog A OS=Homo sapiens OX=9606 GN=PDS5A PE=1 SV=1 - [PDS5A_HUMAN]	139700	0
Heterogeneous nuclear ribonucleoprotein U-like protein 2 OS=Homo sapiens OX=9606 GN=HNRNPUL2 PE=1 SV=1 - [HNRL2_HUMAN]	1006000	0
Lysine-rich nucleolar protein 1 OS=Homo sapiens OX=9606 GN=KNOP1 PE=1 SV=1 - [KNOP1_HUMAN]	1431000	0
Cysteine and glycine-rich protein 2 OS=Homo sapiens OX=9606 GN=CSRP2 PE=1 SV=3 - [CSRP2_HUMAN]	1944000	0
ELAV-like protein 1 OS=Homo sapiens OX=9606 GN=ELAVL1 PE=1 SV=2 - [ELAV1_HUMAN]	2920000	30040000
Splicing factor 1 OS=Homo sapiens OX=9606 GN=SF1 PE=1 SV=4 - [SF01_HUMAN]	6381000	0
Transcription initiation factor TFIID subunit 7 OS=Homo sapiens OX=9606 GN=TAF7 PE=1 SV=1 - [TAF7_HUMAN]	2544000	0
Homeobox protein SIX1 OS=Homo sapiens OX=9606 GN=SIX1 PE=1 SV=1 - [SIX1_HUMAN]	0	13060000
Scaffold attachment factor B1 OS=Homo sapiens OX=9606 GN=SAFB PE=1 SV=4 - [SAFB1_HUMAN]	1495000	10060000
Splicing factor 3B subunit 3 OS=Homo sapiens OX=9606 GN=SF3B3 PE=1 SV=4 - [SF3B3_HUMAN]	1361000	27180000
Mitochondrial import receptor subunit TOM20 homolog OS=Homo sapiens OX=9606 GN=TOMM20 PE=1 SV=1 - [TOM20_HUMAN]	5116000	0
Poly(rC)-binding protein 1 OS=Homo sapiens OX=9606 GN=PCBP1 PE=1 SV=2 - [PCBP1_HUMAN]	9211000	49760000
Non-POU domain-containing octamer-binding protein OS=Homo sapiens OX=9606 GN=NONO PE=1 SV=4 - [NONO_HUMAN]	8559000	183700000
Protein disulfide-isomerase A6 OS=Homo sapiens OX=9606 GN=PDIA6 PE=1 SV=1 - [PDIA6_HUMAN]	0	9886000
WD repeat-containing protein 43 OS=Homo sapiens OX=9606 GN=WDR43 PE=1 SV=3 - [WDR43_HUMAN]	1001000	0
Eukaryotic translation initiation factor 4H OS=Homo sapiens OX=9606 GN=EIF4H PE=1 SV=5 - [IF4H_HUMAN]	0	13450000
Ribosome biogenesis regulatory protein homolog OS=Homo sapiens OX=9606 GN=RRS1 PE=1 SV=2 - [RRS1_HUMAN]	1231000	0
Lysine--tRNA ligase OS=Homo sapiens OX=9606 GN=KARS1 PE=1 SV=3 - [SYK_HUMAN]	1789000	0
116 kDa U5 small nuclear ribonucleoprotein component OS=Homo sapiens OX=9606 GN=EFTUD2 PE=1 SV=1 - [U5S1_HUMAN]	2960000	49880000
Condensin complex subunit 1 OS=Homo sapiens OX=9606 GN=NCAPD2 PE=1 SV=3 - [CND1_HUMAN]	447800	0
Squamous cell carcinoma antigen recognized by T-cells 3 OS=Homo sapiens OX=9606 GN=SART3 PE=1 SV=1 - [SART3_HUMAN]	0	13610000
Importin subunit beta-1 OS=Homo sapiens OX=9606 GN=KPNB1 PE=1 SV=2 - [IMB1_HUMAN]	2170000	10190000
Ubiquitin carboxyl-terminal hydrolase 10 OS=Homo sapiens OX=9606 GN=USP10 PE=1 SV=2 - [UBP10_HUMAN]	768800	22450000
Protein RRP5 homolog OS=Homo sapiens OX=9606 GN=PDCD11 PE=1 SV=3 - [RRP5_HUMAN]	1543000	10180000
Ribosomal RNA processing protein 1 homolog B OS=Homo sapiens OX=9606 GN=RRP1B PE=1 SV=3 - [RRP1B_HUMAN]	4145000	33960000
Mediator of DNA damage checkpoint protein 1 OS=Homo sapiens OX=9606 GN=MDC1 PE=1 SV=3 - [MDC1_HUMAN]	618300	0
RNA-binding protein 39 OS=Homo sapiens OX=9606 GN=RBM39 PE=1 SV=2 - [RBM39_HUMAN]	2649000	19860000
Caprin-1 OS=Homo sapiens OX=9606 GN=CAPRIN1 PE=1 SV=2 - [CAPR1_HUMAN]	3423000	121000000
Ubiquitin-associated protein 2-like OS=Homo sapiens OX=9606 GN=UBAP2L PE=1 SV=2 - [UBP2L_HUMAN]	2787000	25390000
Eukaryotic translation initiation factor 3 subunit A OS=Homo sapiens OX=9606 GN=EIF3A PE=1 SV=1 - [EIF3A_HUMAN]	4557000	45660000
Ribosome biogenesis protein BOP1 OS=Homo sapiens OX=9606 GN=BOP1 PE=1 SV=2 - [BOP1_HUMAN]	110200	0
Cold-inducible RNA-binding protein OS=Homo sapiens OX=9606 GN=CIRBP PE=1 SV=1 - [CIRBP_HUMAN]	5697000	33010000
Cytoskeleton-associated protein 5 OS=Homo sapiens OX=9606 GN=CKAP5 PE=1 SV=3 - [CKAP5_HUMAN]	1628000	5380000
Bystin OS=Homo sapiens OX=9606 GN=BYSL PE=1 SV=3 - [BYST_HUMAN]	0	15940000
Tubulin beta-2A chain OS=Homo sapiens OX=9606 GN=TUBB2A PE=1 SV=1 - [TBB2A_HUMAN]	17180000	187100000
KRR1 small subunit processome component homolog OS=Homo sapiens OX=9606 GN=KRR1 PE=1 SV=4 - [KRR1_HUMAN]	0	9443000
Transformer-2 protein homolog alpha OS=Homo sapiens OX=9606 GN=TRA2A PE=1 SV=1 - [TRA2A_HUMAN]	1117000	15430000
Splicing factor 3B subunit 2 OS=Homo sapiens OX=9606 GN=SF3B2 PE=1 SV=2 - [SF3B2_HUMAN]	1187000	50270000
Eukaryotic translation initiation factor 3 subunit I OS=Homo sapiens OX=9606 GN=EIF3I PE=1 SV=1 - [EIF3I_HUMAN]	3769000	26380000
Ras GTPase-activating protein-binding protein 1 OS=Homo sapiens OX=9606 GN=G3BP1 PE=1 SV=1 - [G3BP1_HUMAN]	4595000	123800000
Transcription intermediary factor 1-beta OS=Homo sapiens OX=9606 GN=TRIM28 PE=1 SV=5 - [TIF1B_HUMAN]	2543000	17580000
Serine/arginine-rich splicing factor 5 OS=Homo sapiens OX=9606 GN=SRSF5 PE=1 SV=1 - [SRSF5_HUMAN]	7719000	97120000
Serine/arginine-rich splicing factor 9 OS=Homo sapiens OX=9606 GN=SRSF9 PE=1 SV=1 - [SRSF9_HUMAN]	987800	40560000
Chromobox protein homolog 3 OS=Homo sapiens OX=9606 GN=CBX3 PE=1 SV=4 - [CBX3_HUMAN]	687500	0
Heterogeneous nuclear ribonucleoprotein A0 OS=Homo sapiens OX=9606 GN=HNRNPA0 PE=1 SV=1 - [ROA0_HUMAN]	5415000	136900000
Liprin-alpha-1 OS=Homo sapiens OX=9606 GN=PPFIA1 PE=1 SV=1 - [LIPA1_HUMAN]	1078000	0
Protein Red OS=Homo sapiens OX=9606 GN=IK PE=1 SV=3 - [RED_HUMAN]	0	3646000
Acetyl-CoA carboxylase 1 OS=Homo sapiens OX=9606 GN=ACACA PE=1 SV=2 - [ACACA_HUMAN]	41820000	0
Delta(3,5)-Delta(2,4)-dienoyl-CoA isomerase, mitochondrial OS=Homo sapiens OX=9606 GN=ECH1 PE=1 SV=2 - [ECH1_HUMAN]	1364000	0
Interleukin enhancer-binding factor 3 OS=Homo sapiens OX=9606 GN=ILF3 PE=1 SV=3 - [ILF3_HUMAN]	4784000	81380000
Aminoacyl tRNA synthase complex-interacting multifunctional protein 1 OS=Homo sapiens OX=9606 GN=AIMP1 PE=1 SV=2 - [AIMP1_HUMAN]	3792000	0
Splicing factor 3A subunit 3 OS=Homo sapiens OX=9606 GN=SF3A3 PE=1 SV=1 - [SF3A3_HUMAN]	1898000	9937000
General transcription factor 3C polypeptide 1 OS=Homo sapiens OX=9606 GN=GTF3C1 PE=1 SV=4 - [TF3C1_HUMAN]	0	5370000
Transducin beta-like protein 3 OS=Homo sapiens OX=9606 GN=TBL3 PE=1 SV=2 - [TBL3_HUMAN]	448900	0
Cleavage and polyadenylation specificity factor subunit 1 OS=Homo sapiens OX=9606 GN=CPSF1 PE=1 SV=2 - [CPSF1_HUMAN]	0	5424000
Heat shock 70 kDa protein 14 OS=Homo sapiens OX=9606 GN=HSPA14 PE=1 SV=1 - [HSP7E_HUMAN]	1091000	0
Histone-binding protein RBBP4 OS=Homo sapiens OX=9606 GN=RBBP4 PE=1 SV=3 - [RBBP4_HUMAN]	1148000	0
FACT complex subunit SSRP1 OS=Homo sapiens OX=9606 GN=SSRP1 PE=1 SV=1 - [SSRP1_HUMAN]	1986000	0
Desmocollin-1 OS=Homo sapiens OX=9606 GN=DSC1 PE=1 SV=2 - [DSC1_HUMAN]	1065000	0
ATP-dependent RNA helicase A OS=Homo sapiens OX=9606 GN=DHX9 PE=1 SV=4 - [DHX9_HUMAN]	8787000	199300000
Protein-glutamine gamma-glutamyltransferase E OS=Homo sapiens OX=9606 GN=TGM3 PE=1 SV=4 - [TGM3_HUMAN]	513500	0
Serine/arginine-rich splicing factor 1 OS=Homo sapiens OX=9606 GN=SRSF1 PE=1 SV=2 - [SRSF1_HUMAN]	5052000	142500000
KH domain-containing, RNA-binding, signal transduction-associated protein 1 OS=Homo sapiens OX=9606 GN=KHDRBS1 PE=1 SV=1 - [KHDR1_HUMAN]	7353000	93090000
Cytoskeleton-associated protein 4 OS=Homo sapiens OX=9606 GN=CKAP4 PE=1 SV=2 - [CKAP4_HUMAN]	1991000	0
Complement component 1 Q subcomponent-binding protein, mitochondrial OS=Homo sapiens OX=9606 GN=C1QBP PE=1 SV=1 - [C1QBP_HUMAN]	0	72170000
Keratin, type I cytoskeletal 17 OS=Homo sapiens OX=9606 GN=KRT17 PE=1 SV=2 - [K1C17_HUMAN]	38560000	18050000
Eukaryotic translation initiation factor 4 gamma 1 OS=Homo sapiens OX=9606 GN=EIF4G1 PE=1 SV=4 - [IF4G1_HUMAN]	7540000	168900000
60S ribosomal protein L6 OS=Homo sapiens OX=9606 GN=RPL6 PE=1 SV=3 - [RL6_HUMAN]	27000000	363900000
Desmoglein-1 OS=Homo sapiens OX=9606 GN=DSG1 PE=1 SV=2 - [DSG1_HUMAN]	1303000	0
1-phosphatidylinositol 4,5-bisphosphate phosphodiesterase beta-3 OS=Homo sapiens OX=9606 GN=PLCB3 PE=1 SV=2 - [PLCB3_HUMAN]	781800	0
DNA-binding protein SATB1 OS=Homo sapiens OX=9606 GN=SATB1 PE=1 SV=1 - [SATB1_HUMAN]	0	9017000
Exosome component 10 OS=Homo sapiens OX=9606 GN=EXOSC10 PE=1 SV=2 - [EXOSX_HUMAN]	1716000	5871000
Spectrin beta chain, non-erythrocytic 1 OS=Homo sapiens OX=9606 GN=SPTBN1 PE=1 SV=2 - [SPTB2_HUMAN]	1527000	0
Heterogeneous nuclear ribonucleoprotein U OS=Homo sapiens OX=9606 GN=HNRNPU PE=1 SV=6 - [HNRPU_HUMAN]	34570000	420300000
Peptidyl-prolyl cis-trans isomerase FKBP3 OS=Homo sapiens OX=9606 GN=FKBP3 PE=1 SV=1 - [FKBP3_HUMAN]	0	13430000
Clathrin heavy chain 1 OS=Homo sapiens OX=9606 GN=CLTC PE=1 SV=5 - [CLH1_HUMAN]	4915000	14440000
Transcription initiation factor IIB OS=Homo sapiens OX=9606 GN=GTF2B PE=1 SV=1 - [TF2B_HUMAN]	0	15490000
RNA-binding protein 3 OS=Homo sapiens OX=9606 GN=RBM3 PE=1 SV=1 - [RBM3_HUMAN]	3594000	74690000
RNA-binding protein 10 OS=Homo sapiens OX=9606 GN=RBM10 PE=1 SV=3 - [RBM10_HUMAN]	0	24210000
Serine/arginine-rich splicing factor 3 OS=Homo sapiens OX=9606 GN=SRSF3 PE=1 SV=1 - [SRSF3_HUMAN]	13190000	182100000
60S ribosomal protein L36a OS=Homo sapiens OX=9606 GN=RPL36A PE=1 SV=2 - [RL36A_HUMAN]	16410000	92810000
SAP domain-containing ribonucleoprotein OS=Homo sapiens OX=9606 GN=SARNP PE=1 SV=3 - [SARNP_HUMAN]	1883000	0
28S ribosomal protein S6, mitochondrial OS=Homo sapiens OX=9606 GN=MRPS6 PE=1 SV=3 - [RT06_HUMAN]	0	4702000
28S ribosomal protein S34, mitochondrial OS=Homo sapiens OX=9606 GN=MRPS34 PE=1 SV=2 - [RT34_HUMAN]	0	17050000
28S ribosomal protein S5, mitochondrial OS=Homo sapiens OX=9606 GN=MRPS5 PE=1 SV=2 - [RT05_HUMAN]	0	15770000
DNA-dependent protein kinase catalytic subunit OS=Homo sapiens OX=9606 GN=PRKDC PE=1 SV=3 - [PRKDC_HUMAN]	1702000	0
T-complex protein 1 subunit beta OS=Homo sapiens OX=9606 GN=CCT2 PE=1 SV=4 - [TCPB_HUMAN]	818400	46820000
General transcription factor II-I OS=Homo sapiens OX=9606 GN=GTF2I PE=1 SV=2 - [GTF2I_HUMAN]	2279000	0
Hemoglobin subunit alpha OS=Homo sapiens OX=9606 GN=HBA1 PE=1 SV=2 - [HBA_HUMAN]	12720000	0
Tubulin beta-4B chain OS=Homo sapiens OX=9606 GN=TUBB4B PE=1 SV=1 - [TBB4B_HUMAN]	13110000	192300000
Tubulin alpha-1B chain OS=Homo sapiens OX=9606 GN=TUBA1B PE=1 SV=1 - [TBA1B_HUMAN]	26760000	254700000
Elongation factor 1-alpha 1 OS=Homo sapiens OX=9606 GN=EEF1A1 PE=1 SV=1 - [EF1A1_HUMAN]	100600000	486500000
Casein kinase II subunit beta OS=Homo sapiens OX=9606 GN=CSNK2B PE=1 SV=1 - [CSK2B_HUMAN]	0	55010000
Y-box-binding protein 1 OS=Homo sapiens OX=9606 GN=YBX1 PE=1 SV=3 - [YBOX1_HUMAN]	7577000	207300000
Dynein light chain 1, cytoplasmic OS=Homo sapiens OX=9606 GN=DYNLL1 PE=1 SV=1 - [DYL1_HUMAN]	732600	0
Transformer-2 protein homolog beta OS=Homo sapiens OX=9606 GN=TRA2B PE=1 SV=1 - [TRA2B_HUMAN]	0	33540000
Ubiquitin-60S ribosomal protein L40 OS=Homo sapiens OX=9606 GN=UBA52 PE=1 SV=2 - [RL40_HUMAN]	5354000	40500000
Ubiquitin-40S ribosomal protein S27a OS=Homo sapiens OX=9606 GN=RPS27A PE=1 SV=2 - [RS27A_HUMAN]	6754000	143500000
Peptidyl-prolyl cis-trans isomerase A OS=Homo sapiens OX=9606 GN=PPIA PE=1 SV=2 - [PPIA_HUMAN]	19070000	0
60S ribosomal protein L8 OS=Homo sapiens OX=9606 GN=RPL8 PE=1 SV=2 - [RL8_HUMAN]	50920000	169500000
60S ribosomal protein L10a OS=Homo sapiens OX=9606 GN=RPL10A PE=1 SV=2 - [RL10A_HUMAN]	40060000	123000000
60S ribosomal protein L31 OS=Homo sapiens OX=9606 GN=RPL31 PE=1 SV=1 - [RL31_HUMAN]	27400000	285100000
60S ribosomal protein L39 OS=Homo sapiens OX=9606 GN=RPL39 PE=1 SV=2 - [RL39_HUMAN]	2517000	138700000
60S ribosomal protein L30 OS=Homo sapiens OX=9606 GN=RPL30 PE=1 SV=2 - [RL30_HUMAN]	22870000	47840000
40S ribosomal protein S30 OS=Homo sapiens OX=9606 GN=FAU PE=1 SV=1 - [RS30_HUMAN]	8377000	93890000
40S ribosomal protein S28 OS=Homo sapiens OX=9606 GN=RPS28 PE=1 SV=1 - [RS28_HUMAN]	0	50250000
40S ribosomal protein S26 OS=Homo sapiens OX=9606 GN=RPS26 PE=1 SV=3 - [RS26_HUMAN]	9338000	66140000
40S ribosomal protein S25 OS=Homo sapiens OX=9606 GN=RPS25 PE=1 SV=1 - [RS25_HUMAN]	23140000	546300000
60S ribosomal protein L23 OS=Homo sapiens OX=9606 GN=RPL23 PE=1 SV=1 - [RL23_HUMAN]	21480000	151500000
Histone H4 OS=Homo sapiens OX=9606 GN=H4C1 PE=1 SV=2 - [H4_HUMAN]	112000000	45510000
40S ribosomal protein S6 OS=Homo sapiens OX=9606 GN=RPS6 PE=1 SV=1 - [RS6_HUMAN]	12050000	157400000
60S ribosomal protein L23a OS=Homo sapiens OX=9606 GN=RPL23A PE=1 SV=1 - [RL23A_HUMAN]	14480000	147800000
40S ribosomal protein S4, X isoform OS=Homo sapiens OX=9606 GN=RPS4X PE=1 SV=2 - [RS4X_HUMAN]	31870000	230400000
Cellular nucleic acid-binding protein OS=Homo sapiens OX=9606 GN=CNBP PE=1 SV=1 - [CNBP_HUMAN]	5630000	17420000
60S ribosomal protein L7a OS=Homo sapiens OX=9606 GN=RPL7A PE=1 SV=2 - [RL7A_HUMAN]	27990000	226400000
Small nuclear ribonucleoprotein Sm D3 OS=Homo sapiens OX=9606 GN=SNRPD3 PE=1 SV=1 - [SMD3_HUMAN]	6639000	30890000
Small nuclear ribonucleoprotein Sm D2 OS=Homo sapiens OX=9606 GN=SNRPD2 PE=1 SV=1 - [SMD2_HUMAN]	3072000	65670000
Small nuclear ribonucleoprotein E OS=Homo sapiens OX=9606 GN=SNRPE PE=1 SV=1 - [RUXE_HUMAN]	1742000	0
40S ribosomal protein S11 OS=Homo sapiens OX=9606 GN=RPS11 PE=1 SV=3 - [RS11_HUMAN]	16670000	170000000
40S ribosomal protein S13 OS=Homo sapiens OX=9606 GN=RPS13 PE=1 SV=2 - [RS13_HUMAN]	37050000	311800000
40S ribosomal protein S29 OS=Homo sapiens OX=9606 GN=RPS29 PE=1 SV=2 - [RS29_HUMAN]	5880000	24080000
40S ribosomal protein S18 OS=Homo sapiens OX=9606 GN=RPS18 PE=1 SV=3 - [RS18_HUMAN]	21820000	273800000
40S ribosomal protein S23 OS=Homo sapiens OX=9606 GN=RPS23 PE=1 SV=3 - [RS23_HUMAN]	12190000	71190000
40S ribosomal protein S16 OS=Homo sapiens OX=9606 GN=RPS16 PE=1 SV=2 - [RS16_HUMAN]	16030000	325400000
40S ribosomal protein S8 OS=Homo sapiens OX=9606 GN=RPS8 PE=1 SV=2 - [RS8_HUMAN]	24680000	274200000
26S proteasome regulatory subunit 4 OS=Homo sapiens OX=9606 GN=PSMC1 PE=1 SV=1 - [PRS4_HUMAN]	1502000	0
Serine/threonine-protein phosphatase PP1-beta catalytic subunit OS=Homo sapiens OX=9606 GN=PPP1CB PE=1 SV=3 - [PP1B_HUMAN]	1886000	0
40S ribosomal protein S7 OS=Homo sapiens OX=9606 GN=RPS7 PE=1 SV=1 - [RS7_HUMAN]	8752000	94860000
Heterogeneous nuclear ribonucleoprotein K OS=Homo sapiens OX=9606 GN=HNRNPK PE=1 SV=1 - [HNRPK_HUMAN]	10530000	152000000
60S ribosomal protein L37 OS=Homo sapiens OX=9606 GN=RPL37 PE=1 SV=2 - [RL37_HUMAN]	2310000	101900000
60S ribosomal protein L27 OS=Homo sapiens OX=9606 GN=RPL27 PE=1 SV=2 - [RL27_HUMAN]	22500000	69150000
60S ribosomal protein L15 OS=Homo sapiens OX=9606 GN=RPL15 PE=1 SV=2 - [RL15_HUMAN]	31480000	111300000
60S ribosomal protein L26 OS=Homo sapiens OX=9606 GN=RPL26 PE=1 SV=1 - [RL26_HUMAN]	11110000	221300000
40S ribosomal protein S3a OS=Homo sapiens OX=9606 GN=RPS3A PE=1 SV=2 - [RS3A_HUMAN]	19730000	117000000
40S ribosomal protein S20 OS=Homo sapiens OX=9606 GN=RPS20 PE=1 SV=1 - [RS20_HUMAN]	10900000	80950000
Actin, cytoplasmic 1 OS=Homo sapiens OX=9606 GN=ACTB PE=1 SV=1 - [ACTB_HUMAN]	44520000	119400000
Eukaryotic translation initiation factor 3 subunit E OS=Homo sapiens OX=9606 GN=EIF3E PE=1 SV=1 - [EIF3E_HUMAN]	2929000	20780000
Triosephosphate isomerase OS=Homo sapiens OX=9606 GN=TPI1 PE=1 SV=4 - [TPIS_HUMAN]	2348000	0
Methionine--tRNA ligase, cytoplasmic OS=Homo sapiens OX=9606 GN=MARS1 PE=1 SV=2 - [SYMC_HUMAN]	3436000	12310000
Ribosomal RNA processing protein 1 homolog A OS=Homo sapiens OX=9606 GN=RRP1 PE=1 SV=1 - [RRP1_HUMAN]	2037000	0
Eukaryotic translation initiation factor 3 subunit B OS=Homo sapiens OX=9606 GN=EIF3B PE=1 SV=3 - [EIF3B_HUMAN]	4190000	31600000
NHP2-like protein 1 OS=Homo sapiens OX=9606 GN=SNU13 PE=1 SV=3 - [NH2L1_HUMAN]	1072000	8972000
Arginine--tRNA ligase, cytoplasmic OS=Homo sapiens OX=9606 GN=RARS1 PE=1 SV=2 - [SYRC_HUMAN]	3357000	7950000
Activated RNA polymerase II transcriptional coactivator p15 OS=Homo sapiens OX=9606 GN=SUB1 PE=1 SV=3 - [TCP4_HUMAN]	0	52380000
ATP-citrate synthase OS=Homo sapiens OX=9606 GN=ACLY PE=1 SV=3 - [ACLY_HUMAN]	762400	6257000
Tricarboxylate transport protein, mitochondrial OS=Homo sapiens OX=9606 GN=SLC25A1 PE=1 SV=2 - [TXTP_HUMAN]	1399000	0
39S ribosomal protein L12, mitochondrial OS=Homo sapiens OX=9606 GN=MRPL12 PE=1 SV=2 - [RM12_HUMAN]	0	17550000
Kinesin-like protein KIF11 OS=Homo sapiens OX=9606 GN=KIF11 PE=1 SV=2 - [KIF11_HUMAN]	0	26490000
Heterogeneous nuclear ribonucleoprotein F OS=Homo sapiens OX=9606 GN=HNRNPF PE=1 SV=3 - [HNRPF_HUMAN]	3692000	51830000
Importin subunit alpha-1 OS=Homo sapiens OX=9606 GN=KPNA2 PE=1 SV=1 - [IMA1_HUMAN]	3633000	65390000
Heterogeneous nuclear ribonucleoprotein M OS=Homo sapiens OX=9606 GN=HNRNPM PE=1 SV=3 - [HNRPM_HUMAN]	25250000	70300000
Heterogeneous nuclear ribonucleoprotein A3 OS=Homo sapiens OX=9606 GN=HNRNPA3 PE=1 SV=2 - [ROA3_HUMAN]	5508000	45090000
Fragile X mental retardation syndrome-related protein 2 OS=Homo sapiens OX=9606 GN=FXR2 PE=1 SV=2 - [FXR2_HUMAN]	675000	9983000
T-complex protein 1 subunit delta OS=Homo sapiens OX=9606 GN=CCT4 PE=1 SV=4 - [TCPD_HUMAN]	2974000	61530000
T-complex protein 1 subunit theta OS=Homo sapiens OX=9606 GN=CCT8 PE=1 SV=4 - [TCPQ_HUMAN]	5432000	120000000
60S ribosomal protein L14 OS=Homo sapiens OX=9606 GN=RPL14 PE=1 SV=4 - [RL14_HUMAN]	31320000	94810000
GMP synthase [glutamine-hydrolyzing] OS=Homo sapiens OX=9606 GN=GMPS PE=1 SV=1 - [GUAA_HUMAN]	0	9780000
E3 SUMO-protein ligase RanBP2 OS=Homo sapiens OX=9606 GN=RANBP2 PE=1 SV=2 - [RBP2_HUMAN]	591900	0
RNA-binding protein 25 OS=Homo sapiens OX=9606 GN=RBM25 PE=1 SV=3 - [RBM25_HUMAN]	1418000	7228000
Signal recognition particle 9 kDa protein OS=Homo sapiens OX=9606 GN=SRP9 PE=1 SV=2 - [SRP09_HUMAN]	838100	0
Elongation factor Tu, mitochondrial OS=Homo sapiens OX=9606 GN=TUFM PE=1 SV=2 - [EFTU_HUMAN]	2347000	20900000
T-complex protein 1 subunit gamma OS=Homo sapiens OX=9606 GN=CCT3 PE=1 SV=4 - [TCPG_HUMAN]	6572000	157800000
Protein farnesyltransferase subunit beta OS=Homo sapiens OX=9606 GN=FNTB PE=1 SV=1 - [FNTB_HUMAN]	0	17750000
60S ribosomal protein L34 OS=Homo sapiens OX=9606 GN=RPL34 PE=1 SV=3 - [RL34_HUMAN]	33460000	95520000
Phosphatidylserine synthase 1 OS=Homo sapiens OX=9606 GN=PTDSS1 PE=1 SV=1 - [PTSS1_HUMAN]	341000	0
Protein PRRC2A OS=Homo sapiens OX=9606 GN=PRRC2A PE=1 SV=3 - [PRC2A_HUMAN]	369500	23070000
Coatomer subunit delta OS=Homo sapiens OX=9606 GN=ARCN1 PE=1 SV=1 - [COPD_HUMAN]	846400	0
60S ribosomal protein L29 OS=Homo sapiens OX=9606 GN=RPL29 PE=1 SV=2 - [RL29_HUMAN]	28010000	143800000
Glutamine--tRNA ligase OS=Homo sapiens OX=9606 GN=QARS1 PE=1 SV=1 - [SYQ_HUMAN]	3256000	0
40S ribosomal protein S10 OS=Homo sapiens OX=9606 GN=RPS10 PE=1 SV=1 - [RS10_HUMAN]	6284000	169800000
40S ribosomal protein S9 OS=Homo sapiens OX=9606 GN=RPS9 PE=1 SV=3 - [RS9_HUMAN]	12830000	153000000
60S ribosomal protein L28 OS=Homo sapiens OX=9606 GN=RPL28 PE=1 SV=3 - [RL28_HUMAN]	21380000	82850000
60S ribosomal protein L21 OS=Homo sapiens OX=9606 GN=RPL21 PE=1 SV=2 - [RL21_HUMAN]	11220000	74670000
Probable 28S rRNA (cytosine(4447)-C(5))-methyltransferase OS=Homo sapiens OX=9606 GN=NOP2 PE=1 SV=2 - [NOP2_HUMAN]	5390000	0
60S ribosomal protein L35 OS=Homo sapiens OX=9606 GN=RPL35 PE=1 SV=2 - [RL35_HUMAN]	18800000	152700000
Leucine-rich PPR motif-containing protein, mitochondrial OS=Homo sapiens OX=9606 GN=LRPPRC PE=1 SV=3 - [LPPRC_HUMAN]	1928000	16190000
40S ribosomal protein S27 OS=Homo sapiens OX=9606 GN=RPS27 PE=1 SV=3 - [RS27_HUMAN]	16610000	21130000
Exosome RNA helicase MTR4 OS=Homo sapiens OX=9606 GN=MTREX PE=1 SV=3 - [MTREX_HUMAN]	1116000	0
Lamina-associated polypeptide 2, isoform alpha OS=Homo sapiens OX=9606 GN=TMPO PE=1 SV=2 - [LAP2A_HUMAN]	2931000	0
Protein kinase C iota type OS=Homo sapiens OX=9606 GN=PRKCI PE=1 SV=2 - [KPCI_HUMAN]	312000	0
Isoleucine--tRNA ligase, cytoplasmic OS=Homo sapiens OX=9606 GN=IARS1 PE=1 SV=2 - [SYIC_HUMAN]	4007000	9583000
Eukaryotic translation initiation factor 2 subunit 3 OS=Homo sapiens OX=9606 GN=EIF2S3 PE=1 SV=3 - [IF2G_HUMAN]	4210000	20950000
Trifunctional enzyme subunit alpha, mitochondrial OS=Homo sapiens OX=9606 GN=HADHA PE=1 SV=2 - [ECHA_HUMAN]	990800	0
Replication factor C subunit 3 OS=Homo sapiens OX=9606 GN=RFC3 PE=1 SV=2 - [RFC3_HUMAN]	688100	0
Malate dehydrogenase, mitochondrial OS=Homo sapiens OX=9606 GN=MDH2 PE=1 SV=3 - [MDHM_HUMAN]	342000	0
60S ribosomal protein L13a OS=Homo sapiens OX=9606 GN=RPL13A PE=1 SV=2 - [RL13A_HUMAN]	17950000	74340000
T-complex protein 1 subunit zeta OS=Homo sapiens OX=9606 GN=CCT6A PE=1 SV=3 - [TCPZ_HUMAN]	2490000	37900000
Alpha-taxilin OS=Homo sapiens OX=9606 GN=TXLNA PE=1 SV=3 - [TXLNA_HUMAN]	2054000	0
60S ribosomal protein L3 OS=Homo sapiens OX=9606 GN=RPL3 PE=1 SV=2 - [RL3_HUMAN]	24620000	223900000
40S ribosomal protein S19 OS=Homo sapiens OX=9606 GN=RPS19 PE=1 SV=2 - [RS19_HUMAN]	25330000	522200000
Stress-70 protein, mitochondrial OS=Homo sapiens OX=9606 GN=HSPA9 PE=1 SV=2 - [GRP75_HUMAN]	8122000	49670000
RNA-binding motif protein, X chromosome OS=Homo sapiens OX=9606 GN=RBMX PE=1 SV=3 - [RBMX_HUMAN]	5090000	58920000
Dihydrolipoyllysine-residue succinyltransferase component of 2-oxoglutarate dehydrogenase complex, mitochondrial OS=Homo sapiens OX=9606 GN=DLST PE=1 SV=4 - [ODO2_HUMAN]	232300	0
60S ribosomal protein L4 OS=Homo sapiens OX=9606 GN=RPL4 PE=1 SV=5 - [RL4_HUMAN]	52690000	228300000
26S proteasome regulatory subunit 7 OS=Homo sapiens OX=9606 GN=PSMC2 PE=1 SV=3 - [PRS7_HUMAN]	1373000	0
Keratin, type II cytoskeletal 2 epidermal OS=Homo sapiens OX=9606 GN=KRT2 PE=1 SV=2 - [K22E_HUMAN]	119000000	24170000
RNA-binding protein FUS OS=Homo sapiens OX=9606 GN=FUS PE=1 SV=1 - [FUS_HUMAN]	7055000	230800000
Coatomer subunit beta' OS=Homo sapiens OX=9606 GN=COPB2 PE=1 SV=2 - [COPB2_HUMAN]	450500	0
Myosin-10 OS=Homo sapiens OX=9606 GN=MYH10 PE=1 SV=3 - [MYH10_HUMAN]	586000	0
Myosin-9 OS=Homo sapiens OX=9606 GN=MYH9 PE=1 SV=4 - [MYH9_HUMAN]	0	0
Keratin, type I cytoskeletal 9 OS=Homo sapiens OX=9606 GN=KRT9 PE=1 SV=3 - [K1C9_HUMAN]	241100000	63380000
60S ribosomal protein L22 OS=Homo sapiens OX=9606 GN=RPL22 PE=1 SV=2 - [RL22_HUMAN]	12430000	69750000
Replication factor C subunit 1 OS=Homo sapiens OX=9606 GN=RFC1 PE=1 SV=4 - [RFC1_HUMAN]	432000	3831000000
Prohibitin OS=Homo sapiens OX=9606 GN=PHB PE=1 SV=1 - [PHB_HUMAN]	1200000	0
DNA replication licensing factor MCM7 OS=Homo sapiens OX=9606 GN=MCM7 PE=1 SV=4 - [MCM7_HUMAN]	0	15560000
Kinesin-1 heavy chain OS=Homo sapiens OX=9606 GN=KIF5B PE=1 SV=1 - [KINH_HUMAN]	1162000	0
Peroxiredoxin-2 OS=Homo sapiens OX=9606 GN=PRDX2 PE=1 SV=5 - [PRDX2_HUMAN]	7576000	63670000
Heterogeneous nuclear ribonucleoprotein H3 OS=Homo sapiens OX=9606 GN=HNRNPH3 PE=1 SV=2 - [HNRH3_HUMAN]	425100	0
DnaJ homolog subfamily A member 1 OS=Homo sapiens OX=9606 GN=DNAJA1 PE=1 SV=2 - [DNJA1_HUMAN]	3657000	19530000
S-adenosylmethionine synthase isoform type-2 OS=Homo sapiens OX=9606 GN=MAT2A PE=1 SV=1 - [METK2_HUMAN]	995500	0
Serine/threonine-protein phosphatase 2A 65 kDa regulatory subunit A alpha isoform OS=Homo sapiens OX=9606 GN=PPP2R1A PE=1 SV=4 - [2AAA_HUMAN]	2188000	0
60S ribosomal protein L12 OS=Homo sapiens OX=9606 GN=RPL12 PE=1 SV=1 - [RL12_HUMAN]	46120000	129300000
Thioredoxin-dependent peroxide reductase, mitochondrial OS=Homo sapiens OX=9606 GN=PRDX3 PE=1 SV=3 - [PRDX3_HUMAN]	261500	0
Peroxiredoxin-6 OS=Homo sapiens OX=9606 GN=PRDX6 PE=1 SV=3 - [PRDX6_HUMAN]	1473000	0
Calnexin OS=Homo sapiens OX=9606 GN=CANX PE=1 SV=2 - [CALX_HUMAN]	1444000	0
Microtubule-associated protein 4 OS=Homo sapiens OX=9606 GN=MAP4 PE=1 SV=3 - [MAP4_HUMAN]	8699000	38660000
Peptidyl-prolyl cis-trans isomerase FKBP2 OS=Homo sapiens OX=9606 GN=FKBP2 PE=1 SV=2 - [FKBP2_HUMAN]	1514000	0
Elongation factor 1-gamma OS=Homo sapiens OX=9606 GN=EEF1G PE=1 SV=3 - [EF1G_HUMAN]	17990000	46590000
60S ribosomal protein L13 OS=Homo sapiens OX=9606 GN=RPL13 PE=1 SV=4 - [RL13_HUMAN]	71940000	259200000
DNA (cytosine-5)-methyltransferase 1 OS=Homo sapiens OX=9606 GN=DNMT1 PE=1 SV=2 - [DNMT1_HUMAN]	1075000	6754000
Probable ATP-dependent RNA helicase DDX6 OS=Homo sapiens OX=9606 GN=DDX6 PE=1 SV=2 - [DDX6_HUMAN]	1179000	5270000
ATP synthase subunit alpha, mitochondrial OS=Homo sapiens OX=9606 GN=ATP5F1A PE=1 SV=1 - [ATPA_HUMAN]	2750000	11780000
40S ribosomal protein S12 OS=Homo sapiens OX=9606 GN=RPS12 PE=1 SV=3 - [RS12_HUMAN]	5494000	213100000
Elongation factor 1-beta OS=Homo sapiens OX=9606 GN=EEF1B2 PE=1 SV=3 - [EF1B_HUMAN]	6995000	0
Eukaryotic translation initiation factor 4B OS=Homo sapiens OX=9606 GN=EIF4B PE=1 SV=2 - [IF4B_HUMAN]	1374000	34840000
Adenosylhomocysteinase OS=Homo sapiens OX=9606 GN=AHCY PE=1 SV=4 - [SAHH_HUMAN]	748200	16140000
40S ribosomal protein S3 OS=Homo sapiens OX=9606 GN=RPS3 PE=1 SV=2 - [RS3_HUMAN]	14850000	161500000
Peptidyl-prolyl cis-trans isomerase B OS=Homo sapiens OX=9606 GN=PPIB PE=1 SV=2 - [PPIB_HUMAN]	3627000	14570000
Splicing factor, proline- and glutamine-rich OS=Homo sapiens OX=9606 GN=SFPQ PE=1 SV=2 - [SFPQ_HUMAN]	13700000	218100000
Heterogeneous nuclear ribonucleoproteins A2/B1 OS=Homo sapiens OX=9606 GN=HNRNPA2B1 PE=1 SV=2 - [ROA2_HUMAN]	42260000	482800000
Ubiquitin-like modifier-activating enzyme 1 OS=Homo sapiens OX=9606 GN=UBA1 PE=1 SV=3 - [UBA1_HUMAN]	401200	0
Trifunctional purine biosynthetic protein adenosine-3 OS=Homo sapiens OX=9606 GN=GART PE=1 SV=1 - [PUR2_HUMAN]	1332000	0
Lamin-B1 OS=Homo sapiens OX=9606 GN=LMNB1 PE=1 SV=2 - [LMNB1_HUMAN]	2857000	0
Eukaryotic translation initiation factor 2 subunit 2 OS=Homo sapiens OX=9606 GN=EIF2S2 PE=1 SV=2 - [IF2B_HUMAN]	1695000	0
Nucleolin OS=Homo sapiens OX=9606 GN=NCL PE=1 SV=3 - [NUCL_HUMAN]	45840000	264500000
Phosphoglycerate mutase 1 OS=Homo sapiens OX=9606 GN=PGAM1 PE=1 SV=2 - [PGAM1_HUMAN]	1073000	0
T-complex protein 1 subunit alpha OS=Homo sapiens OX=9606 GN=TCP1 PE=1 SV=1 - [TCPA_HUMAN]	3325000	61810000
Y-box-binding protein 3 OS=Homo sapiens OX=9606 GN=YBX3 PE=1 SV=4 - [YBOX3_HUMAN]	6581000	108600000
Histone H1.2 OS=Homo sapiens OX=9606 GN=H1-2 PE=1 SV=2 - [H12_HUMAN]	53730000	394200000
Desmoplakin OS=Homo sapiens OX=9606 GN=DSP PE=1 SV=3 - [DESP_HUMAN]	2931000	0
40S ribosomal protein S2 OS=Homo sapiens OX=9606 GN=RPS2 PE=1 SV=2 - [RS2_HUMAN]	39440000	684100000
Junction plakoglobin OS=Homo sapiens OX=9606 GN=JUP PE=1 SV=3 - [PLAK_HUMAN]	1427000	0
Aspartate--tRNA ligase, cytoplasmic OS=Homo sapiens OX=9606 GN=DARS1 PE=1 SV=2 - [SYDC_HUMAN]	5406000	16370000
Heterogeneous nuclear ribonucleoprotein L OS=Homo sapiens OX=9606 GN=HNRNPL PE=1 SV=2 - [HNRPL_HUMAN]	6165000	43330000
Pyruvate kinase PKM OS=Homo sapiens OX=9606 GN=PKM PE=1 SV=4 - [KPYM_HUMAN]	6140000	32500000
Macrophage migration inhibitory factor OS=Homo sapiens OX=9606 GN=MIF PE=1 SV=4 - [MIF_HUMAN]	0	0
General transcription factor IIF subunit 2 OS=Homo sapiens OX=9606 GN=GTF2F2 PE=1 SV=2 - [T2FB_HUMAN]	0	6976000
Glycogen [starch] synthase, muscle OS=Homo sapiens OX=9606 GN=GYS1 PE=1 SV=2 - [GYS1_HUMAN]	0	6192000
Keratin, type II cytoskeletal 5 OS=Homo sapiens OX=9606 GN=KRT5 PE=1 SV=3 - [K2C5_HUMAN]	33520000	17270000
Keratin, type I cytoskeletal 10 OS=Homo sapiens OX=9606 GN=KRT10 PE=1 SV=6 - [K1C10_HUMAN]	163700000	29120000
Elongation factor 2 OS=Homo sapiens OX=9606 GN=EEF2 PE=1 SV=4 - [EF2_HUMAN]	8462000	57690000
X-ray repair cross-complementing protein 5 OS=Homo sapiens OX=9606 GN=XRCC5 PE=1 SV=3 - [XRCC5_HUMAN]	3638000	16600000
X-ray repair cross-complementing protein 6 OS=Homo sapiens OX=9606 GN=XRCC6 PE=1 SV=2 - [XRCC6_HUMAN]	7916000	41790000
Creatine kinase B-type OS=Homo sapiens OX=9606 GN=CKB PE=1 SV=1 - [KCRB_HUMAN]	2101000	0
Nucleoprotein TPR OS=Homo sapiens OX=9606 GN=TPR PE=1 SV=3 - [TPR_HUMAN]	1672000	0
ADP/ATP translocase 3 OS=Homo sapiens OX=9606 GN=SLC25A6 PE=1 SV=4 - [ADT3_HUMAN]	7546000	116400000
Pyruvate carboxylase, mitochondrial OS=Homo sapiens OX=9606 GN=PC PE=1 SV=2 - [PYC_HUMAN]	14420000	0
DNA topoisomerase 2-alpha OS=Homo sapiens OX=9606 GN=TOP2A PE=1 SV=3 - [TOP2A_HUMAN]	2045000	0
DNA topoisomerase 1 OS=Homo sapiens OX=9606 GN=TOP1 PE=1 SV=2 - [TOP1_HUMAN]	2451000	15010000
Pyruvate dehydrogenase E1 component subunit beta, mitochondrial OS=Homo sapiens OX=9606 GN=PDHB PE=1 SV=3 - [ODPB_HUMAN]	988700	0
Heat shock cognate 71 kDa protein OS=Homo sapiens OX=9606 GN=HSPA8 PE=1 SV=1 - [HSP7C_HUMAN]	16050000	76380000
Endoplasmic reticulum chaperone BiP OS=Homo sapiens OX=9606 GN=HSPA5 PE=1 SV=2 - [BIP_HUMAN]	4088000	23880000
60 kDa heat shock protein, mitochondrial OS=Homo sapiens OX=9606 GN=HSPD1 PE=1 SV=2 - [CH60_HUMAN]	6735000	33230000
Thioredoxin OS=Homo sapiens OX=9606 GN=TXN PE=1 SV=3 - [THIO_HUMAN]	1054000	10760000
Histone H1.4 OS=Homo sapiens OX=9606 GN=H1-4 PE=1 SV=2 - [H14_HUMAN]	53730000	408800000
Alpha-amylase 1A OS=Homo sapiens OX=9606 GN=AMY1A PE=1 SV=1 - [AMY1A_HUMAN]	9984000	0
Cystathionine beta-synthase-like protein OS=Homo sapiens OX=9606 GN=CBSL PE=1 SV=1 - [CBSL_HUMAN]	1458000	0
Splicing factor U2AF 35 kDa subunit-like protein OS=Homo sapiens OX=9606 GN=U2AF1L5 PE=1 SV=1 - [U2AF5_HUMAN]	5268000	59940000
Heat shock 70 kDa protein 1B OS=Homo sapiens OX=9606 GN=HSPA1B PE=1 SV=1 - [HS71B_HUMAN]	12480000	62540000
Putative cytochrome b-c1 complex subunit Rieske-like protein 1 OS=Homo sapiens OX=9606 GN=UQCRFS1P1 PE=5 SV=1 - [UCRIL_HUMAN]	1676000	0
Poly [ADP-ribose] polymerase 1 OS=Homo sapiens OX=9606 GN=PARP1 PE=1 SV=4 - [PARP1_HUMAN]	13860000	10620000
Glutathione S-transferase P OS=Homo sapiens OX=9606 GN=GSTP1 PE=1 SV=2 - [GSTP1_HUMAN]	1603000	0
U1 small nuclear ribonucleoprotein A OS=Homo sapiens OX=9606 GN=SNRPA PE=1 SV=3 - [SNRPA_HUMAN]	3245000	45580000
Keratin, type I cytoskeletal 16 OS=Homo sapiens OX=9606 GN=KRT16 PE=1 SV=4 - [K1C16_HUMAN]	92790000	16610000
40S ribosomal protein S17 OS=Homo sapiens OX=9606 GN=RPS17 PE=1 SV=2 - [RS17_HUMAN]	5495000	68750000
Vimentin OS=Homo sapiens OX=9606 GN=VIM PE=1 SV=4 - [VIME_HUMAN]	17410000	0
U1 small nuclear ribonucleoprotein 70 kDa OS=Homo sapiens OX=9606 GN=SNRNP70 PE=1 SV=2 - [RU17_HUMAN]	2495000	42300000
U2 small nuclear ribonucleoprotein B'' OS=Homo sapiens OX=9606 GN=SNRPB2 PE=1 SV=1 - [RU2B_HUMAN]	1950000	0
Pyruvate dehydrogenase E1 component subunit alpha, somatic form, mitochondrial OS=Homo sapiens OX=9606 GN=PDHA1 PE=1 SV=3 - [ODPA_HUMAN]	1254000	0
Heat shock protein HSP 90-beta OS=Homo sapiens OX=9606 GN=HSP90AB1 PE=1 SV=4 - [HS90B_HUMAN]	4020000	25910000
Heat shock protein HSP 90-alpha OS=Homo sapiens OX=9606 GN=HSP90AA1 PE=1 SV=5 - [HS90A_HUMAN]	4132000	25910000
Bifunctional glutamate/proline--tRNA ligase OS=Homo sapiens OX=9606 GN=EPRS1 PE=1 SV=5 - [SYEP_HUMAN]	13370000	23600000
Tubulin beta chain OS=Homo sapiens OX=9606 GN=TUBB PE=1 SV=2 - [TBB5_HUMAN]	17180000	203900000
Histone H1.0 OS=Homo sapiens OX=9606 GN=H1-0 PE=1 SV=3 - [H10_HUMAN]	1186000	0
L-lactate dehydrogenase B chain OS=Homo sapiens OX=9606 GN=LDHB PE=1 SV=2 - [LDHB_HUMAN]	3897000	0
Fatty acid-binding protein, liver OS=Homo sapiens OX=9606 GN=FABP1 PE=1 SV=1 - [FABPL_HUMAN]	21630	0
Histone H2B type 1-J OS=Homo sapiens OX=9606 GN=H2BC11 PE=1 SV=3 - [H2B1J_HUMAN]	125800000	113100000
Nucleophosmin OS=Homo sapiens OX=9606 GN=NPM1 PE=1 SV=2 - [NPM_HUMAN]	74960000	615000000
Eukaryotic translation initiation factor 4E OS=Homo sapiens OX=9606 GN=EIF4E PE=1 SV=2 - [IF4E_HUMAN]	0	10400000
Protein S100-A9 OS=Homo sapiens OX=9606 GN=S100A9 PE=1 SV=1 - [S10A9_HUMAN]	1156000	0
Immunoglobulin kappa variable 4-1 OS=Homo sapiens OX=9606 GN=IGKV4-1 PE=1 SV=1 - [KV401_HUMAN]	0	11290000
Lupus La protein OS=Homo sapiens OX=9606 GN=SSB PE=1 SV=2 - [LA_HUMAN]	0	29060000
60S acidic ribosomal protein P0 OS=Homo sapiens OX=9606 GN=RPLP0 PE=1 SV=1 - [RLA0_HUMAN]	30520000	140700000
60S acidic ribosomal protein P2 OS=Homo sapiens OX=9606 GN=RPLP2 PE=1 SV=1 - [RLA2_HUMAN]	502700	10250000
60S acidic ribosomal protein P1 OS=Homo sapiens OX=9606 GN=RPLP1 PE=1 SV=1 - [RLA1_HUMAN]	7400000	221100000
Eukaryotic translation initiation factor 2 subunit 1 OS=Homo sapiens OX=9606 GN=EIF2S1 PE=1 SV=3 - [IF2A_HUMAN]	4635000	29630000
Propionyl-CoA carboxylase alpha chain, mitochondrial OS=Homo sapiens OX=9606 GN=PCCA PE=1 SV=4 - [PCCA_HUMAN]	2888000	0
ADP/ATP translocase 2 OS=Homo sapiens OX=9606 GN=SLC25A5 PE=1 SV=7 - [ADT2_HUMAN]	8304000	116400000
Protein S100-A8 OS=Homo sapiens OX=9606 GN=S100A8 PE=1 SV=1 - [S10A8_HUMAN]	2941000	0
Sodium/potassium-transporting ATPase subunit alpha-1 OS=Homo sapiens OX=9606 GN=ATP1A1 PE=1 SV=1 - [AT1A1_HUMAN]	1628000	19480000
Dolichyl-diphosphooligosaccharide--protein glycosyltransferase subunit 1 OS=Homo sapiens OX=9606 GN=RPN1 PE=1 SV=1 - [RPN1_HUMAN]	1812000	10390000
Glyceraldehyde-3-phosphate dehydrogenase OS=Homo sapiens OX=9606 GN=GAPDH PE=1 SV=3 - [G3P_HUMAN]	11110000	0
Keratin, type II cytoskeletal 1 OS=Homo sapiens OX=9606 GN=KRT1 PE=1 SV=6 - [K2C1_HUMAN]	181400000	89860000
Keratin, type II cytoskeletal 6B OS=Homo sapiens OX=9606 GN=KRT6B PE=1 SV=5 - [K2C6B_HUMAN]	53590000	18150000
Ornithine aminotransferase, mitochondrial OS=Homo sapiens OX=9606 GN=OAT PE=1 SV=1 - [OAT_HUMAN]	819600	0
Albumin OS=Homo sapiens OX=9606 GN=ALB PE=1 SV=2 - [ALBU_HUMAN]	8456000	0
Fibrinogen alpha chain OS=Homo sapiens OX=9606 GN=FGA PE=1 SV=2 - [FIBA_HUMAN]	0	780500000
Keratin, type II cytoskeletal 6A OS=Homo sapiens OX=9606 GN=KRT6A PE=1 SV=3 - [K2C6A_HUMAN]	54850000	15430000
Keratin, type I cytoskeletal 14 OS=Homo sapiens OX=9606 GN=KRT14 PE=1 SV=4 - [K1C14_HUMAN]	95940000	18970000
Immunoglobulin heavy constant alpha 1 OS=Homo sapiens OX=9606 GN=IGHA1 PE=1 SV=2 - [IGHA1_HUMAN]	1597000	0
Complement C3 OS=Homo sapiens OX=9606 GN=C3 PE=1 SV=2 - [CO3_HUMAN]	0	15170000
Carbonic anhydrase 2 OS=Homo sapiens OX=9606 GN=CA2 PE=1 SV=2 - [CAH2_HUMAN]	88890	0
Phosphoglycerate kinase 1 OS=Homo sapiens OX=9606 GN=PGK1 PE=1 SV=3 - [PGK1_HUMAN]	610700	0
Aspartate aminotransferase, mitochondrial OS=Homo sapiens OX=9606 GN=GOT2 PE=1 SV=3 - [AATM_HUMAN]	1310000	0
Glutamate dehydrogenase 1, mitochondrial OS=Homo sapiens OX=9606 GN=GLUD1 PE=1 SV=2 - [DHE3_HUMAN]	2183000	0
L-lactate dehydrogenase A chain OS=Homo sapiens OX=9606 GN=LDHA PE=1 SV=2 - [LDHA_HUMAN]	333100	0
Actin-like protein 6A OS=Homo sapiens OX=9606 GN=ACTL6A PE=1 SV=1 - [ACL6A_HUMAN]	1750000	0
BAG family molecular chaperone regulator 2 OS=Homo sapiens OX=9606 GN=BAG2 PE=1 SV=1 - [BAG2_HUMAN]	2287000	0
AP-2 complex subunit alpha-1 OS=Homo sapiens OX=9606 GN=AP2A1 PE=1 SV=3 - [AP2A1_HUMAN]	1579000	17370000
Zinc finger and BTB domain-containing protein 11 OS=Homo sapiens OX=9606 GN=ZBTB11 PE=1 SV=2 - [ZBT11_HUMAN]	1236000	0
CD2 antigen cytoplasmic tail-binding protein 2 OS=Homo sapiens OX=9606 GN=CD2BP2 PE=1 SV=1 - [CD2B2_HUMAN]	1407000	26340000
Structural maintenance of chromosomes protein 2 OS=Homo sapiens OX=9606 GN=SMC2 PE=1 SV=2 - [SMC2_HUMAN]	1677000	10540000
Zinc finger Ran-binding domain-containing protein 2 OS=Homo sapiens OX=9606 GN=ZRANB2 PE=1 SV=2 - [ZRAB2_HUMAN]	2310000	16080000
AP-2 complex subunit alpha-2 OS=Homo sapiens OX=9606 GN=AP2A2 PE=1 SV=2 - [AP2A2_HUMAN]	1579000	12600000
Metastasis-associated protein MTA2 OS=Homo sapiens OX=9606 GN=MTA2 PE=1 SV=1 - [MTA2_HUMAN]	0	7137000
Signal recognition particle subunit SRP72 OS=Homo sapiens OX=9606 GN=SRP72 PE=1 SV=3 - [SRP72_HUMAN]	1724000	0
Eukaryotic translation initiation factor 3 subunit G OS=Homo sapiens OX=9606 GN=EIF3G PE=1 SV=2 - [EIF3G_HUMAN]	1628000	22490000
WD repeat and HMG-box DNA-binding protein 1 OS=Homo sapiens OX=9606 GN=WDHD1 PE=1 SV=1 - [WDHD1_HUMAN]	341300	0
U5 small nuclear ribonucleoprotein 200 kDa helicase OS=Homo sapiens OX=9606 GN=SNRNP200 PE=1 SV=2 - [U520_HUMAN]	2507000	12710000
Splicing factor 3B subunit 1 OS=Homo sapiens OX=9606 GN=SF3B1 PE=1 SV=3 - [SF3B1_HUMAN]	1808000	15160000
PC4 and SFRS1-interacting protein OS=Homo sapiens OX=9606 GN=PSIP1 PE=1 SV=1 - [PSIP1_HUMAN]	1162000	0
Pre-mRNA-processing factor 40 homolog A OS=Homo sapiens OX=9606 GN=PRPF40A PE=1 SV=2 - [PR40A_HUMAN]	1207000	9538000
Endothelial differentiation-related factor 1 OS=Homo sapiens OX=9606 GN=EDF1 PE=1 SV=1 - [EDF1_HUMAN]	1675000	14290000
H/ACA ribonucleoprotein complex subunit DKC1 OS=Homo sapiens OX=9606 GN=DKC1 PE=1 SV=3 - [DKC1_HUMAN]	1753000	11350000
Histone H2B type 1-K OS=Homo sapiens OX=9606 GN=H2BC12 PE=1 SV=3 - [H2B1K_HUMAN]	125800000	113100000
28S ribosomal protein S14, mitochondrial OS=Homo sapiens OX=9606 GN=MRPS14 PE=1 SV=1 - [RT14_HUMAN]	0	13190000
SWI/SNF-related matrix-associated actin-dependent regulator of chromatin subfamily A member 5 OS=Homo sapiens OX=9606 GN=SMARCA5 PE=1 SV=1 - [SMCA5_HUMAN]	1709000	0
U3 small nucleolar RNA-interacting protein 2 OS=Homo sapiens OX=9606 GN=RRP9 PE=1 SV=1 - [U3IP2_HUMAN]	2073000	0
Cleavage and polyadenylation specificity factor subunit 5 OS=Homo sapiens OX=9606 GN=NUDT21 PE=1 SV=1 - [CPSF5_HUMAN]	2783000	26490000
Asparagine--tRNA ligase, cytoplasmic OS=Homo sapiens OX=9606 GN=NARS1 PE=1 SV=1 - [SYNC_HUMAN]	430600	0
HIV Tat-specific factor 1 OS=Homo sapiens OX=9606 GN=HTATSF1 PE=1 SV=1 - [HTSF1_HUMAN]	0	16780000
Mitotic checkpoint protein BUB3 OS=Homo sapiens OX=9606 GN=BUB3 PE=1 SV=1 - [BUB3_HUMAN]	1487000	17270000
BUB3-interacting and GLEBS motif-containing protein ZNF207 OS=Homo sapiens OX=9606 GN=ZNF207 PE=1 SV=1 - [ZN207_HUMAN]	0	10480000
Pleiotropic regulator 1 OS=Homo sapiens OX=9606 GN=PLRG1 PE=1 SV=1 - [PLRG1_HUMAN]	782900	0
U4/U6 small nuclear ribonucleoprotein Prp3 OS=Homo sapiens OX=9606 GN=PRPF3 PE=1 SV=2 - [PRPF3_HUMAN]	1376000	18440000
Heterogeneous nuclear ribonucleoprotein R OS=Homo sapiens OX=9606 GN=HNRNPR PE=1 SV=1 - [HNRPR_HUMAN]	7430000	113400000
26S proteasome non-ATPase regulatory subunit 3 OS=Homo sapiens OX=9606 GN=PSMD3 PE=1 SV=2 - [PSMD3_HUMAN]	907300	0
U4/U6 small nuclear ribonucleoprotein Prp4 OS=Homo sapiens OX=9606 GN=PRPF4 PE=1 SV=2 - [PRP4_HUMAN]	583600	0
Pre-mRNA-splicing factor ATP-dependent RNA helicase DHX15 OS=Homo sapiens OX=9606 GN=DHX15 PE=1 SV=2 - [DHX15_HUMAN]	1322000	23590000
DNA-directed RNA polymerase I subunit RPA34 OS=Homo sapiens OX=9606 GN=POLR1G PE=1 SV=1 - [RPA34_HUMAN]	1222000	0
Eukaryotic translation initiation factor 3 subunit D OS=Homo sapiens OX=9606 GN=EIF3D PE=1 SV=1 - [EIF3D_HUMAN]	3127000	12520000
NF-kappa-B-repressing factor OS=Homo sapiens OX=9606 GN=NKRF PE=1 SV=2 - [NKRF_HUMAN]	1401000	12430000
U2 snRNP-associated SURP motif-containing protein OS=Homo sapiens OX=9606 GN=U2SURP PE=1 SV=2 - [SR140_HUMAN]	1793000	14120000
Transcription elongation regulator 1 OS=Homo sapiens OX=9606 GN=TCERG1 PE=1 SV=2 - [TCRG1_HUMAN]	1514000	0
Insulin receptor substrate 4 OS=Homo sapiens OX=9606 GN=IRS4 PE=1 SV=1 - [IRS4_HUMAN]	2259000	11820000
Nucleolar protein 56 OS=Homo sapiens OX=9606 GN=NOP56 PE=1 SV=4 - [NOP56_HUMAN]	2974000	0
RNA 3'-terminal phosphate cyclase OS=Homo sapiens OX=9606 GN=RTCA PE=1 SV=1 - [RTCA_HUMAN]	0	11400000
Insulin-like growth factor 2 mRNA-binding protein 3 OS=Homo sapiens OX=9606 GN=IGF2BP3 PE=1 SV=2 - [IF2B3_HUMAN]	2019000	23440000
Eukaryotic translation initiation factor 3 subunit F OS=Homo sapiens OX=9606 GN=EIF3F PE=1 SV=1 - [EIF3F_HUMAN]	1792000	19950000
AP-3 complex subunit beta-1 OS=Homo sapiens OX=9606 GN=AP3B1 PE=1 SV=3 - [AP3B1_HUMAN]	850800	16270000
rRNA 2'-O-methyltransferase fibrillarin (Fragment) OS=Homo sapiens OX=9606 GN=FBL PE=1 SV=1 - [M0R2U2_HUMAN]	1973000	13740000
40S ribosomal protein S19 (Fragment) OS=Homo sapiens OX=9606 GN=RPS19 PE=1 SV=1 - [M0R2L9_HUMAN]	13750000	321300000
60S ribosomal protein L18a OS=Homo sapiens OX=9606 GN=RPL18A PE=1 SV=1 - [M0R117_HUMAN]	15970000	47200000
RuvB-like helicase OS=Homo sapiens OX=9606 GN=RUVBL2 PE=1 SV=1 - [M0R0Y3_HUMAN]	2575000	0
40S ribosomal protein S5 (Fragment) OS=Homo sapiens OX=9606 GN=RPS5 PE=1 SV=1 - [M0R0F0_HUMAN]	17730000	350700000
39S ribosomal protein L43, mitochondrial OS=Homo sapiens OX=9606 GN=MRPL43 PE=1 SV=1 - [M0R051_HUMAN]	0	13090000
Exosome complex component RRP46 OS=Homo sapiens OX=9606 GN=EXOSC5 PE=1 SV=1 - [M0R050_HUMAN]	1130000	0
Heterogeneous nuclear ribonucleoprotein M (Fragment) OS=Homo sapiens OX=9606 GN=HNRNPM PE=1 SV=1 - [M0QZM1_HUMAN]	16520000	26390000
Endophilin-A2 (Fragment) OS=Homo sapiens OX=9606 GN=SH3GL1 PE=1 SV=8 - [M0QYE0_HUMAN]	0	6165000
Zinc finger CCCH domain-containing protein 4 (Fragment) OS=Homo sapiens OX=9606 GN=ZC3H4 PE=1 SV=1 - [M0QY97_HUMAN]	977400	22700000
Transcription initiation factor IIF subunit alpha (Fragment) OS=Homo sapiens OX=9606 GN=GTF2F1 PE=1 SV=1 - [M0QXD6_HUMAN]	2267000	7806000
Procollagen galactosyltransferase 1 (Fragment) OS=Homo sapiens OX=9606 GN=COLGALT1 PE=1 SV=1 - [M0QX72_HUMAN]	1637000	0
Glutamate-rich WD repeat-containing protein 1 (Fragment) OS=Homo sapiens OX=9606 GN=GRWD1 PE=1 SV=1 - [M0QX71_HUMAN]	1864000	0
Bleomycin hydrolase (Fragment) OS=Homo sapiens OX=9606 GN=BLMH PE=1 SV=1 - [K7ESE8_HUMAN]	526200	0
Eukaryotic translation initiation factor 3 subunit K OS=Homo sapiens OX=9606 GN=EIF3K PE=1 SV=1 - [K7ES31_HUMAN]	4249000	40160000
DNA-binding protein RFX2 (Fragment) OS=Homo sapiens OX=9606 GN=RFX2 PE=1 SV=1 - [K7EQA0_HUMAN]	0	0
Zinc finger protein 45 (Fragment) OS=Homo sapiens OX=9606 GN=ZNF45 PE=1 SV=1 - [K7EPV5_HUMAN]	0	19540000
U2 snRNP auxiliary factor large subunit OS=Homo sapiens OX=9606 GN=U2AF2 PE=1 SV=1 - [K7ENG2_HUMAN]	4481000	31810000
40S ribosomal protein S15 OS=Homo sapiens OX=9606 GN=RPS15 PE=1 SV=2 - [K7EM56_HUMAN]	0	36860000
Cold-inducible RNA-binding protein OS=Homo sapiens OX=9606 GN=CIRBP PE=1 SV=1 - [K7ELT6_HUMAN]	0	493300000
DAZ-associated protein 1 OS=Homo sapiens OX=9606 GN=DAZAP1 PE=1 SV=2 - [K7EK33_HUMAN]	2444000	39240000
Histone H3 (Fragment) OS=Homo sapiens OX=9606 GN=H3-3B PE=1 SV=1 - [K7EK07_HUMAN]	103900000	51300000
Coiled-coil and C2 domain-containing protein 1A (Fragment) OS=Homo sapiens OX=9606 GN=CC2D1A PE=1 SV=1 - [K7EJY5_HUMAN]	224800	0
Profilin OS=Homo sapiens OX=9606 GN=PFN1 PE=1 SV=1 - [K7EJ44_HUMAN]	1774000	0
GTPase Era, mitochondrial OS=Homo sapiens OX=9606 GN=ERAL1 PE=1 SV=1 - [J3QT61_HUMAN]	0	10400000
Ribosomal L1 domain-containing protein 1 (Fragment) OS=Homo sapiens OX=9606 GN=RSL1D1 PE=1 SV=1 - [J3QSV6_HUMAN]	2075000	34630000
Ribosomal protein L19 OS=Homo sapiens OX=9606 GN=RPL19 PE=1 SV=1 - [J3QR09_HUMAN]	15970000	221900000
28S ribosomal protein S23, mitochondrial OS=Homo sapiens OX=9606 GN=MRPS23 PE=1 SV=1 - [J3QLR8_HUMAN]	0	20270000
Small nuclear ribonucleoprotein Sm D1 OS=Homo sapiens OX=9606 GN=SNRPD1 PE=1 SV=1 - [J3QLI9_HUMAN]	2140000	40880000
Small nuclear ribonucleoprotein-associated protein N (Fragment) OS=Homo sapiens OX=9606 GN=SNRPN PE=1 SV=1 - [J3QLE5_HUMAN]	3290000	18130000
Protein SCO1 homolog, mitochondrial OS=Homo sapiens OX=9606 GN=SCO1 PE=1 SV=1 - [J3QL56_HUMAN]	0	9313000
Nuclear prelamin A recognition factor (Fragment) OS=Homo sapiens OX=9606 GN=NARF PE=1 SV=1 - [J3QL28_HUMAN]	1044000	0
Serine/arginine-rich splicing factor 2 (Fragment) OS=Homo sapiens OX=9606 GN=SRSF2 PE=1 SV=1 - [J3QL05_HUMAN]	11630000	247900000
28S ribosomal protein S7, mitochondrial OS=Homo sapiens OX=9606 GN=MRPS7 PE=1 SV=1 - [J3QKW2_HUMAN]	0	15840000
Pyrroline-5-carboxylate reductase (Fragment) OS=Homo sapiens OX=9606 GN=PYCR1 PE=1 SV=1 - [J3QKT4_HUMAN]	1366000	13600000
Structural maintenance of chromosomes flexible hinge domain-containing protein 1 (Fragment) OS=Homo sapiens OX=9606 GN=SMCHD1 PE=1 SV=1 - [J3KTL8_HUMAN]	352700	0
DEAD box protein 5 OS=Homo sapiens OX=9606 GN=DDX5 PE=1 SV=1 - [J3KTA4_HUMAN]	23560000	280800000
60S ribosomal protein L38 (Fragment) OS=Homo sapiens OX=9606 GN=RPL38 PE=1 SV=1 - [J3KSP2_HUMAN]	1819000	37020000
DNA helicase OS=Homo sapiens OX=9606 GN=MCM3 PE=1 SV=3 - [J3KQ69_HUMAN]	0	12490000
NME1-NME2 readthrough OS=Homo sapiens OX=9606 GN=NME1-NME2 PE=1 SV=1 - [J3KPD9_HUMAN]	1201000	0
Cellular tumor antigen p53 OS=Homo sapiens OX=9606 GN=TP53 PE=1 SV=1 - [J3KP33_HUMAN]	3189000	24580000
Proteasome subunit beta type-6 (Fragment) OS=Homo sapiens OX=9606 GN=PSMB6 PE=1 SV=1 - [I3L3X7_HUMAN]	2625000	0
40S ribosomal protein S15a OS=Homo sapiens OX=9606 GN=RPS15A PE=1 SV=1 - [I3L3P7_HUMAN]	12850000	122900000
RNA helicase OS=Homo sapiens OX=9606 GN=EIF4A3 PE=1 SV=2 - [I3L3H2_HUMAN]	3922000	101300000
Myc-associated zinc finger protein (Fragment) OS=Homo sapiens OX=9606 GN=MAZ PE=1 SV=1 - [I3L2Z5_HUMAN]	1638000	8598000
Gem-associated protein 4 OS=Homo sapiens OX=9606 GN=GEMIN4 PE=1 SV=1 - [I3L2C7_HUMAN]	0	45510000
Replication factor C subunit 2 (Fragment) OS=Homo sapiens OX=9606 GN=RFC2 PE=1 SV=1 - [H7C5P4_HUMAN]	1134000	0
Histone RNA hairpin-binding protein (Fragment) OS=Homo sapiens OX=9606 GN=SLBP PE=1 SV=1 - [H7C4H8_HUMAN]	0	0
Signal recognition particle receptor subunit beta (Fragment) OS=Homo sapiens OX=9606 GN=SRPRB PE=1 SV=1 - [H7C4H2_HUMAN]	588100	0
Suppressor of SWI4 1 homolog (Fragment) OS=Homo sapiens OX=9606 GN=PPAN PE=1 SV=1 - [H7C446_HUMAN]	527900	12620000
Arsenite-resistance protein 2 (Fragment) OS=Homo sapiens OX=9606 GN=SRRT PE=1 SV=1 - [H7C3A1_HUMAN]	981800	14480000
39S ribosomal protein L23, mitochondrial (Fragment) OS=Homo sapiens OX=9606 GN=MRPL23 PE=1 SV=1 - [H7C2P7_HUMAN]	0	8937000
Splicing factor 3A subunit 1 (Fragment) OS=Homo sapiens OX=9606 GN=SF3A1 PE=1 SV=1 - [H7C1L2_HUMAN]	0	15520000
Host cell factor 1 (Fragment) OS=Homo sapiens OX=9606 GN=HCFC1 PE=1 SV=1 - [H7C1C4_HUMAN]	739700	0
Uncharacterized protein C7orf50 (Fragment) OS=Homo sapiens OX=9606 GN=C7orf50 PE=1 SV=1 - [H7C0T1_HUMAN]	1128000	0
Probable 18S rRNA (guanine-N(7))-methyltransferase (Fragment) OS=Homo sapiens OX=9606 GN=BUD23 PE=1 SV=1 - [H7C0G4_HUMAN]	0	13050000
Protein disulfide-isomerase A3 (Fragment) OS=Homo sapiens OX=9606 GN=PDIA3 PE=1 SV=1 - [H7BZJ3_HUMAN]	1802000	0
RNA helicase OS=Homo sapiens OX=9606 GN=DHX30 PE=1 SV=1 - [H7BXY3_HUMAN]	2082000	55500000
Zinc finger protein 768 OS=Homo sapiens OX=9606 GN=ZNF768 PE=1 SV=2 - [H3BS42_HUMAN]	0	7454000
Beta-hexosaminidase OS=Homo sapiens OX=9606 GN=HEXA PE=1 SV=1 - [H3BS10_HUMAN]	660900	0
E3 ubiquitin-protein ligase ZNF598 OS=Homo sapiens OX=9606 GN=ZNF598 PE=1 SV=1 - [H3BQQ2_HUMAN]	761900	0
Fructose-bisphosphate aldolase OS=Homo sapiens OX=9606 GN=ALDOA PE=1 SV=1 - [H3BQN4_HUMAN]	1403000	0
Cerebellin-1 OS=Homo sapiens OX=9606 GN=CBLN1 PE=1 SV=1 - [H3BQD0_HUMAN]	0	74850000
U3 small nucleolar RNA-associated protein 4 homolog (Fragment) OS=Homo sapiens OX=9606 GN=UTP4 PE=1 SV=2 - [H3BPD7_HUMAN]	1027000	0
Annexin (Fragment) OS=Homo sapiens OX=9606 GN=ANXA2 PE=1 SV=1 - [H0YMM1_HUMAN]	1039000	0
U2 small nuclear ribonucleoprotein A' (Fragment) OS=Homo sapiens OX=9606 GN=SNRPA1 PE=1 SV=1 - [H0YLR3_HUMAN]	2893000	41370000
Signal recognition particle 14 kDa protein OS=Homo sapiens OX=9606 GN=SRP14 PE=1 SV=1 - [H0YLA2_HUMAN]	1403000	17080000
SRA stem-loop-interacting RNA-binding protein, mitochondrial (Fragment) OS=Homo sapiens OX=9606 GN=SLIRP PE=1 SV=1 - [H0YJI1_HUMAN]	1252000	0
Polyadenylate-binding protein 2 (Fragment) OS=Homo sapiens OX=9606 GN=PABPN1 PE=1 SV=1 - [H0YJH9_HUMAN]	1240000	0
Lamina-associated polypeptide 2, isoforms beta/gamma (Fragment) OS=Homo sapiens OX=9606 GN=TMPO PE=1 SV=1 - [H0YJH7_HUMAN]	2901000	4224000
Alpha-actinin-1 (Fragment) OS=Homo sapiens OX=9606 GN=ACTN1 PE=1 SV=1 - [H0YJ11_HUMAN]	906800	0
ATP synthase subunit beta (Fragment) OS=Homo sapiens OX=9606 GN=ATP5F1B PE=1 SV=1 - [H0YH81_HUMAN]	2518000	22830000
Nucleolar GTP-binding protein 2 (Fragment) OS=Homo sapiens OX=9606 GN=GNL2 PE=1 SV=2 - [H0YG10_HUMAN]	1260000	8017000
Nuclear mitotic apparatus protein 1 (Fragment) OS=Homo sapiens OX=9606 GN=NUMA1 PE=1 SV=1 - [H0YFY6_HUMAN]	1343000	0
Peptidyl-prolyl cis-trans isomerase FKBP4 (Fragment) OS=Homo sapiens OX=9606 GN=FKBP4 PE=1 SV=1 - [H0YFG2_HUMAN]	2406000	0
Bcl-2-associated transcription factor 1 (Fragment) OS=Homo sapiens OX=9606 GN=BCLAF1 PE=1 SV=1 - [H0YF00_HUMAN]	1745000	61320000
HBS1-like protein (Fragment) OS=Homo sapiens OX=9606 GN=HBS1L PE=1 SV=1 - [H0YES5_HUMAN]	1104000	11690000
Acetyltransferase component of pyruvate dehydrogenase complex (Fragment) OS=Homo sapiens OX=9606 GN=DLAT PE=1 SV=1 - [H0YDD4_HUMAN]	2363000	0
RNA helicase (Fragment) OS=Homo sapiens OX=9606 GN=DDX25 PE=1 SV=2 - [H0YD26_HUMAN]	0	43990000
Beta-N-acetylhexosaminidase (Fragment) OS=Homo sapiens OX=9606 GN=HEXB PE=1 SV=1 - [H0YA83_HUMAN]	1050000	0
Alpha-adducin (Fragment) OS=Homo sapiens OX=9606 GN=ADD1 PE=1 SV=1 - [H0Y9H2_HUMAN]	1330000	0
G-rich sequence factor 1 (Fragment) OS=Homo sapiens OX=9606 GN=GRSF1 PE=1 SV=1 - [H0Y8R1_HUMAN]	3188000	18340000
Heterogeneous nuclear ribonucleoprotein D0 (Fragment) OS=Homo sapiens OX=9606 GN=HNRNPD PE=1 SV=8 - [H0Y8G5_HUMAN]	6704000	74480000
Inosine-5'-monophosphate dehydrogenase 2 (Fragment) OS=Homo sapiens OX=9606 GN=IMPDH2 PE=1 SV=1 - [H0Y4R1_HUMAN]	1318000	0
RNA-binding protein 33 (Fragment) OS=Homo sapiens OX=9606 GN=RBM33 PE=1 SV=1 - [H0Y3K4_HUMAN]	914000	0
Centrosomal protein of 170 kDa (Fragment) OS=Homo sapiens OX=9606 GN=CEP170 PE=1 SV=1 - [H0Y2V6_HUMAN]	1906000	8600000
Structural maintenance of chromosomes protein OS=Homo sapiens OX=9606 GN=SMC1A PE=1 SV=2 - [G8JLG1_HUMAN]	2554000	0
DNA-(apurinic or apyrimidinic site) endonuclease (Fragment) OS=Homo sapiens OX=9606 GN=APEX1 PE=1 SV=1 - [G3V5Q1_HUMAN]	1031000	13700000
Glycine hydroxymethyltransferase (Fragment) OS=Homo sapiens OX=9606 GN=SHMT2 PE=1 SV=1 - [G3V5L0_HUMAN]	845800	0
Protein arginine N-methyltransferase 5 (Fragment) OS=Homo sapiens OX=9606 GN=PRMT5 PE=1 SV=1 - [G3V580_HUMAN]	556000	25120000
Heterogeneous nuclear ribonucleoproteins C1/C2 OS=Homo sapiens OX=9606 GN=HNRNPC PE=1 SV=1 - [G3V576_HUMAN]	4994000	18330000
SNW domain-containing protein 1 OS=Homo sapiens OX=9606 GN=SNW1 PE=1 SV=1 - [G3V4X8_HUMAN]	2047000	31350000
Zinc finger CCCH domain-containing protein 14 (Fragment) OS=Homo sapiens OX=9606 GN=ZC3H14 PE=1 SV=1 - [G3V473_HUMAN]	550700	0
Proteasome subunit alpha type OS=Homo sapiens OX=9606 GN=PSMA6 PE=1 SV=1 - [G3V3U4_HUMAN]	1247000	0
Apoptotic chromatin condensation inducer in the nucleus OS=Homo sapiens OX=9606 GN=ACIN1 PE=1 SV=1 - [G3V3B0_HUMAN]	870500	0
60S ribosomal protein L18 OS=Homo sapiens OX=9606 GN=RPL18 PE=1 SV=1 - [G3V203_HUMAN]	46010000	190600000
Exosome complex exonuclease RRP44 OS=Homo sapiens OX=9606 GN=DIS3 PE=1 SV=1 - [G3V1J5_HUMAN]	1467000	0
Cofilin, non-muscle isoform OS=Homo sapiens OX=9606 GN=CFL1 PE=1 SV=1 - [G3V1A4_HUMAN]	1808000	0
Cleavage and polyadenylation specificity factor subunit 6 OS=Homo sapiens OX=9606 GN=CPSF6 PE=1 SV=1 - [F8WJN3_HUMAN]	0	14210000
ATP-dependent RNA helicase DDX54 OS=Homo sapiens OX=9606 GN=DDX56 PE=1 SV=1 - [F8WDT8_HUMAN]	1833000	0
Eukaryotic translation initiation factor 6 OS=Homo sapiens OX=9606 GN=EIF6 PE=1 SV=1 - [F8WD20_HUMAN]	604400	0
Eukaryotic translation initiation factor 5A OS=Homo sapiens OX=9606 GN=EIF5A2 PE=1 SV=1 - [F8WCJ1_HUMAN]	3244000	0
U4/U6.U5 tri-snRNP-associated protein 2 OS=Homo sapiens OX=9606 GN=USP39 PE=1 SV=1 - [F8WC91_HUMAN]	2848000	0
Eukaryotic translation initiation factor 2A OS=Homo sapiens OX=9606 GN=EIF2A PE=1 SV=1 - [F8WAE5_HUMAN]	1137000	32760000
G patch domain-containing protein 4 (Fragment) OS=Homo sapiens OX=9606 GN=GPATCH4 PE=1 SV=1 - [F8W895_HUMAN]	1335000	0
Hemoglobin subunit beta (Fragment) OS=Homo sapiens OX=9606 GN=HBB PE=1 SV=1 - [F8W6P5_HUMAN]	49910000	0
Helix-destabilizing protein OS=Homo sapiens OX=9606 GN=HNRNPA1 PE=1 SV=2 - [F8W6I7_HUMAN]	28070000	553700000
La-related protein 4 (Fragment) OS=Homo sapiens OX=9606 GN=LARP4 PE=1 SV=1 - [F8W1I4_HUMAN]	78490	0
Poly(rC)-binding protein 2 OS=Homo sapiens OX=9606 GN=PCBP2 PE=1 SV=1 - [F8VZX2_HUMAN]	7779000	55000000
Nascent polypeptide-associated complex subunit alpha OS=Homo sapiens OX=9606 GN=NACA PE=1 SV=1 - [F8VZJ2_HUMAN]	1538000	0
Phosphate carrier protein, mitochondrial OS=Homo sapiens OX=9606 GN=SLC25A3 PE=1 SV=1 - [F8VVM2_HUMAN]	14060000	63500000
1,4-beta-N-acetylmuramidase C OS=Homo sapiens OX=9606 GN=LYZ PE=1 SV=1 - [F8VV32_HUMAN]	2752000	0
Methionine aminopeptidase 2 (Fragment) OS=Homo sapiens OX=9606 GN=METAP2 PE=1 SV=1 - [F8VSC4_HUMAN]	1205000	16970000
Myosin light polypeptide 6 (Fragment) OS=Homo sapiens OX=9606 GN=MYL6 PE=1 SV=1 - [F8VPF3_HUMAN]	2584000	24330000
Aspartate carbamoyltransferase OS=Homo sapiens OX=9606 GN=CAD PE=1 SV=1 - [F8VPD4_HUMAN]	513300	0
Actin-depolymerizing factor OS=Homo sapiens OX=9606 GN=DSTN PE=1 SV=1 - [F6RFD5_HUMAN]	2839000	0
DNA repair protein XRCC1 OS=Homo sapiens OX=9606 GN=XRCC1 PE=1 SV=2 - [F5H8D7_HUMAN]	2271000	0
Cleavage and polyadenylation-specificity factor subunit 7 (Fragment) OS=Homo sapiens OX=9606 GN=CPSF7 PE=1 SV=1 - [F5H6M0_HUMAN]	2481000	25680000
Cell division cycle and apoptosis regulator protein 1 OS=Homo sapiens OX=9606 GN=CCAR1 PE=1 SV=1 - [F5H3E1_HUMAN]	0	9747000
Flap endonuclease 1 (Fragment) OS=Homo sapiens OX=9606 GN=FEN1 PE=1 SV=1 - [F5H1Y3_HUMAN]	1477000	0
Methylcrotonoyl-CoA carboxylase subunit alpha, mitochondrial OS=Homo sapiens OX=9606 GN=MCCC1 PE=1 SV=2 - [F5GYT8_HUMAN]	11310000	0
Serine/threonine-protein phosphatase PGAM5, mitochondrial OS=Homo sapiens OX=9606 GN=PGAM5 PE=1 SV=1 - [F5GXG4_HUMAN]	3017000	0
Multifunctional methyltransferase subunit TRM112-like protein OS=Homo sapiens OX=9606 GN=TRMT112 PE=1 SV=1 - [F5GX77_HUMAN]	0	23720000
Spindle and kinetochore-associated protein 3 OS=Homo sapiens OX=9606 GN=SKA3 PE=1 SV=1 - [F5GWG1_HUMAN]	923400	0
Prohibitin (Fragment) OS=Homo sapiens OX=9606 GN=PHB2 PE=1 SV=1 - [F5GWA7_HUMAN]	1967000	0
Low molecular weight phosphotyrosine protein phosphatase OS=Homo sapiens OX=9606 GN=ACP1 PE=1 SV=1 - [F2Z2Q9_HUMAN]	907700	0
Tubulin polyglutamylase TTLL7 OS=Homo sapiens OX=9606 GN=TTLL7 PE=1 SV=1 - [F2Z2J7_HUMAN]	0	3919000
U4/U6.U5 tri-snRNP-associated protein 1 OS=Homo sapiens OX=9606 GN=SART1 PE=1 SV=1 - [E9PQI8_HUMAN]	0	4313000
Eukaryotic translation initiation factor 3 subunit M (Fragment) OS=Homo sapiens OX=9606 GN=EIF3M PE=1 SV=1 - [E9PN86_HUMAN]	970500	0
Ribonuclease inhibitor (Fragment) OS=Homo sapiens OX=9606 GN=RNH1 PE=1 SV=1 - [E9PMJ3_HUMAN]	0	26190000
DNA polymerase delta subunit 3 (Fragment) OS=Homo sapiens OX=9606 GN=POLD3 PE=1 SV=1 - [E9PM91_HUMAN]	998900	0
Nucleolar transcription factor 1 (Fragment) OS=Homo sapiens OX=9606 GN=UBTF PE=1 SV=1 - [E9PLT2_HUMAN]	1223000	0
Cold shock domain-containing protein E1 OS=Homo sapiens OX=9606 GN=CSDE1 PE=1 SV=1 - [E9PLT0_HUMAN]	4120000	46940000
60S ribosomal protein L27a OS=Homo sapiens OX=9606 GN=RPL27A PE=1 SV=1 - [E9PLL6_HUMAN]	19930000	227200000
Uncharacterized protein OS=Homo sapiens OX=9606 PE=4 SV=1 - [E9PLD3_HUMAN]	0	12420000
Elongation factor 1-delta (Fragment) OS=Homo sapiens OX=9606 GN=EEF1D PE=1 SV=1 - [E9PK01_HUMAN]	6386000	28750000
Nuclear RNA export factor 1 (Fragment) OS=Homo sapiens OX=9606 GN=NXF1 PE=1 SV=1 - [E9PIN3_HUMAN]	1052000	3981000
Dynein light intermediate chain OS=Homo sapiens OX=9606 GN=DYNC1LI1 PE=1 SV=1 - [E9PHI6_HUMAN]	1169000	0
DnaJ homolog subfamily B member 6 OS=Homo sapiens OX=9606 GN=DNAJB6 PE=1 SV=1 - [E9PH18_HUMAN]	998100	0
14-3-3 protein theta (Fragment) OS=Homo sapiens OX=9606 GN=YWHAQ PE=1 SV=1 - [E9PG15_HUMAN]	1046000	0
Transducin beta-like protein 2 OS=Homo sapiens OX=9606 GN=TBL2 PE=1 SV=1 - [E9PF19_HUMAN]	1248000	13790000
Propionyl-CoA carboxylase beta chain, mitochondrial OS=Homo sapiens OX=9606 GN=PCCB PE=1 SV=1 - [E9PEC3_HUMAN]	5972000	0
28S ribosomal protein S17, mitochondrial (Fragment) OS=Homo sapiens OX=9606 GN=MRPS17 PE=1 SV=1 - [E9PE17_HUMAN]	0	17570000
Calponin (Fragment) OS=Homo sapiens OX=9606 GN=CNN3 PE=1 SV=1 - [E9PDU6_HUMAN]	1180000	0
Structural maintenance of chromosomes protein OS=Homo sapiens OX=9606 GN=SMC4 PE=1 SV=1 - [E9PD53_HUMAN]	3566000	0
Heterogeneous nuclear ribonucleoprotein H OS=Homo sapiens OX=9606 GN=HNRNPH1 PE=1 SV=1 - [E9PCY7_HUMAN]	15590000	180200000
DNA topoisomerase 2 (Fragment) OS=Homo sapiens OX=9606 GN=TOP2B PE=1 SV=1 - [E9PCY5_HUMAN]	808900	0
RNA-binding protein 4 (Fragment) OS=Homo sapiens OX=9606 GN=RBM4 PE=1 SV=1 - [E9PB51_HUMAN]	1133000	0
Eukaryotic translation initiation factor 4 gamma 1 OS=Homo sapiens OX=9606 GN=EIF4G1 PE=1 SV=1 - [E7EX73_HUMAN]	7540000	168900000
RNA helicase (Fragment) OS=Homo sapiens OX=9606 GN=DHX36 PE=1 SV=1 - [E7EWK3_HUMAN]	653400	24370000
Fragile X mental retardation syndrome-related protein 1 OS=Homo sapiens OX=9606 GN=FXR1 PE=1 SV=1 - [E7EU85_HUMAN]	675000	12190000
Non-specific serine/threonine protein kinase OS=Homo sapiens OX=9606 GN=MARK2 PE=1 SV=1 - [E7ETY4_HUMAN]	1387000	0
Lysine-specific demethylase PHF2 OS=Homo sapiens OX=9606 GN=PHF2 PE=1 SV=3 - [E7ET14_HUMAN]	953100	0
RNA helicase OS=Homo sapiens OX=9606 GN=EIF4A2 PE=1 SV=1 - [E7EQG2_HUMAN]	5195000	64590000
Protein PRRC2C OS=Homo sapiens OX=9606 GN=PRRC2C PE=1 SV=1 - [E7EPN9_HUMAN]	1926000	18130000
T-complex protein 1 subunit epsilon OS=Homo sapiens OX=9606 GN=CCT5 PE=1 SV=1 - [E7ENZ3_HUMAN]	2567000	104900000
Ribonucleases P/MRP protein subunit POP1 (Fragment) OS=Homo sapiens OX=9606 GN=POP1 PE=1 SV=1 - [E5RK39_HUMAN]	1701000	19460000
Double-stranded RNA-binding protein Staufen homolog 2 (Fragment) OS=Homo sapiens OX=9606 GN=STAU2 PE=1 SV=1 - [E5RJN7_HUMAN]	0	0
Catenin alpha-1 (Fragment) OS=Homo sapiens OX=9606 GN=CTNNA1 PE=1 SV=1 - [E5RJ41_HUMAN]	856300	0
14-3-3 protein zeta/delta (Fragment) OS=Homo sapiens OX=9606 GN=YWHAZ PE=1 SV=1 - [E5RIR4_HUMAN]	0	14920000
39S ribosomal protein L15, mitochondrial (Fragment) OS=Homo sapiens OX=9606 GN=MRPL15 PE=1 SV=1 - [E5RHF4_HUMAN]	0	13340000
Eukaryotic translation initiation factor 3 subunit H OS=Homo sapiens OX=9606 GN=EIF3H PE=1 SV=1 - [E5RHC7_HUMAN]	829900	12720000
DNA helicase (Fragment) OS=Homo sapiens OX=9606 GN=MCM4 PE=1 SV=9 - [E5RG31_HUMAN]	0	14770000
28S ribosomal protein S28, mitochondrial OS=Homo sapiens OX=9606 GN=MRPS28 PE=1 SV=1 - [E5RFT8_HUMAN]	0	36690000
Histone deacetylase 2 (Fragment) OS=Homo sapiens OX=9606 GN=HDAC2 PE=1 SV=1 - [E5RFI6_HUMAN]	961700	0
CLIP-associating protein 2 OS=Homo sapiens OX=9606 GN=CLASP2 PE=1 SV=2 - [E3W994_HUMAN]	1043000	0
Receptor of-activated protein C kinase 1 OS=Homo sapiens OX=9606 GN=RACK1 PE=1 SV=1 - [D6RHH4_HUMAN]	2567000	21390000
Luc7-like protein 3 (Fragment) OS=Homo sapiens OX=9606 GN=LUC7L3 PE=1 SV=1 - [D6RHH0_HUMAN]	1130000	0
28S ribosomal protein S27, mitochondrial (Fragment) OS=Homo sapiens OX=9606 GN=MRPS27 PE=1 SV=1 - [D6RH20_HUMAN]	261300	10900000
AIR carboxylase OS=Homo sapiens OX=9606 GN=PAICS PE=1 SV=1 - [D6RF62_HUMAN]	1270000	0
Protein DEK (Fragment) OS=Homo sapiens OX=9606 GN=DEK PE=1 SV=1 - [D6RDA2_HUMAN]	2003000	0
rRNA adenine N(6)-methyltransferase OS=Homo sapiens OX=9606 GN=DIMT1 PE=1 SV=1 - [D6RCL3_HUMAN]	1420000	0
Bifunctional lysine-specific demethylase and histidyl-hydroxylase (Fragment) OS=Homo sapiens OX=9606 GN=RIOX2 PE=1 SV=1 - [D6RCB6_HUMAN]	260800	0
Coagulation factor XI OS=Homo sapiens OX=9606 GN=F11 PE=1 SV=1 - [D6RB32_HUMAN]	1228000	0
Soluble lamin-associated protein of 75 kDa OS=Homo sapiens OX=9606 GN=FAM169A PE=1 SV=1 - [D6RB01_HUMAN]	0	12670000
Cellular nucleic acid-binding protein (Fragment) OS=Homo sapiens OX=9606 GN=CNBP PE=1 SV=8 - [D6RAT4_HUMAN]	56340	0
Exosome complex component RRP45 OS=Homo sapiens OX=9606 GN=EXOSC9 PE=1 SV=1 - [D6RAP4_HUMAN]	1695000	0
60S ribosomal protein L9 (Fragment) OS=Homo sapiens OX=9606 GN=RPL9 PE=1 SV=8 - [D6RAN4_HUMAN]	6059000	17210000
Transmembrane protein 33 (Fragment) OS=Homo sapiens OX=9606 GN=TMEM33 PE=1 SV=1 - [D6RAA6_HUMAN]	693100	0
Heterogeneous nuclear ribonucleoprotein A/B OS=Homo sapiens OX=9606 GN=HNRNPAB PE=1 SV=1 - [D6R9P3_HUMAN]	4641000	41800000
ATP-binding cassette sub-family E member 1 OS=Homo sapiens OX=9606 GN=ABCE1 PE=1 SV=1 - [D6R9I9_HUMAN]	1301000	0
High mobility group protein B2 (Fragment) OS=Homo sapiens OX=9606 GN=HMGB2 PE=1 SV=1 - [D6R9A6_HUMAN]	1587000	0
60S ribosomal protein L32 (Fragment) OS=Homo sapiens OX=9606 GN=RPL32 PE=1 SV=1 - [D3YTB1_HUMAN]	8786000	79330000
Eukaryotic translation initiation factor 4 gamma 2 (Fragment) OS=Homo sapiens OX=9606 GN=EIF4G2 PE=1 SV=1 - [D3DQV9_HUMAN]	1223000	26270000
60S ribosomal protein L35a (Fragment) OS=Homo sapiens OX=9606 GN=RPL35A PE=1 SV=1 - [C9K025_HUMAN]	13700000	43270000
60S ribosomal protein L22-like 1 OS=Homo sapiens OX=9606 GN=RPL22L1 PE=1 SV=1 - [C9JYQ9_HUMAN]	4238000	44510000
Importin subunit alpha-5 (Fragment) OS=Homo sapiens OX=9606 GN=KPNA1 PE=1 SV=1 - [C9JYI4_HUMAN]	801600	0
60S ribosomal protein L24 OS=Homo sapiens OX=9606 GN=RPL24 PE=1 SV=1 - [C9JXB8_HUMAN]	21280000	128400000
Heterogeneous nuclear ribonucleoprotein L-like (Fragment) OS=Homo sapiens OX=9606 GN=HNRNPLL PE=1 SV=1 - [C9JJZ7_HUMAN]	0	7855000
AP-2 complex subunit mu (Fragment) OS=Homo sapiens OX=9606 GN=AP2M1 PE=1 SV=1 - [C9JJ47_HUMAN]	0	9590000
Replication factor C subunit 4 (Fragment) OS=Homo sapiens OX=9606 GN=RFC4 PE=1 SV=1 - [C9JGY5_HUMAN]	305900	0
39S ribosomal protein L39, mitochondrial (Fragment) OS=Homo sapiens OX=9606 GN=MRPL39 PE=1 SV=1 - [C9JG87_HUMAN]	0	4793000
Cytochrome c (Fragment) OS=Homo sapiens OX=9606 GN=CYCS PE=1 SV=1 - [C9JFR7_HUMAN]	1010000	0
Nuclear envelope pore membrane protein POM 121C (Fragment) OS=Homo sapiens OX=9606 GN=POM121C PE=1 SV=1 - [C9JFL1_HUMAN]	734100	0
Trifunctional enzyme subunit beta, mitochondrial (Fragment) OS=Homo sapiens OX=9606 GN=HADHB PE=1 SV=8 - [C9JEY0_HUMAN]	626600	0
Negative elongation factor A (Fragment) OS=Homo sapiens OX=9606 GN=NELFA PE=1 SV=1 - [C9JEM7_HUMAN]	2101000	14450000
28S ribosomal protein S33, mitochondrial OS=Homo sapiens OX=9606 GN=MRPS33 PE=1 SV=1 - [C9JBY7_HUMAN]	0	13650000
Signal sequence receptor subunit gamma OS=Homo sapiens OX=9606 GN=SSR3 PE=1 SV=1 - [C9JA28_HUMAN]	419500	0
40S ribosomal protein SA (Fragment) OS=Homo sapiens OX=9606 GN=RPSA PE=1 SV=8 - [C9J9K3_HUMAN]	6438000	80460000
MKI67 FHA domain-interacting nucleolar phosphoprotein (Fragment) OS=Homo sapiens OX=9606 GN=NIFK PE=1 SV=8 - [C9J808_HUMAN]	897500	16770000
Protein NipSnap homolog 2 (Fragment) OS=Homo sapiens OX=9606 GN=NIPSNAP2 PE=1 SV=1 - [C9J7B1_HUMAN]	1083000	0
60S ribosomal protein L37a OS=Homo sapiens OX=9606 GN=RPL37A PE=1 SV=1 - [C9J4Z3_HUMAN]	5044000	17300000
Condensin complex subunit 2 (Fragment) OS=Homo sapiens OX=9606 GN=NCAPH PE=1 SV=8 - [C9J470_HUMAN]	1637000	0
Protein CMSS1 (Fragment) OS=Homo sapiens OX=9606 GN=CMSS1 PE=1 SV=1 - [C9J384_HUMAN]	0	24060000
DNA polymerase delta subunit 2 (Fragment) OS=Homo sapiens OX=9606 GN=POLD2 PE=1 SV=1 - [C9IZD2_HUMAN]	772300	0
DNA polymerase-transactivated protein 6, isoform CRA_b OS=Homo sapiens OX=9606 GN=SPATS2L PE=1 SV=1 - [B8ZZZ7_HUMAN]	741200	0
GRIP and coiled-coil domain-containing protein 2 (Fragment) OS=Homo sapiens OX=9606 GN=GCC2 PE=1 SV=1 - [B8ZZW2_HUMAN]	783400	0
10 kDa heat shock protein, mitochondrial OS=Homo sapiens OX=9606 GN=HSPE1 PE=1 SV=1 - [B8ZZL8_HUMAN]	865100	0
Glycylpeptide N-tetradecanoyltransferase 1 OS=Homo sapiens OX=9606 GN=NMT1 PE=1 SV=1 - [B7Z8J4_HUMAN]	2444000	0
RNA helicase OS=Homo sapiens OX=9606 GN=DDX27 PE=1 SV=1 - [B7Z6D5_HUMAN]	1252000	8780000
Heterogeneous nuclear ribonucleoprotein Q OS=Homo sapiens OX=9606 GN=SYNCRIP PE=1 SV=1 - [B7Z645_HUMAN]	6968000	100700000
Pescadillo homolog OS=Homo sapiens OX=9606 GN=PES1 PE=1 SV=1 - [B5MCF9_HUMAN]	2262000	10880000
Coronin OS=Homo sapiens OX=9606 GN=CORO1C PE=1 SV=1 - [B4E3S0_HUMAN]	1163000	0
Interleukin enhancer-binding factor 2 OS=Homo sapiens OX=9606 GN=ILF2 PE=1 SV=1 - [B4DY09_HUMAN]	3422000	39450000
GTP-binding nuclear protein Ran OS=Homo sapiens OX=9606 GN=RAN PE=1 SV=1 - [B4DV51_HUMAN]	2148000	0
Periodic tryptophan protein 1 homolog OS=Homo sapiens OX=9606 GN=PWP1 PE=1 SV=1 - [B4DJV5_HUMAN]	4717000	0
Serine--tRNA ligase, mitochondrial OS=Homo sapiens OX=9606 GN=SARS2 PE=1 SV=1 - [B4DJM9_HUMAN]	0	19430000
Histone H2A OS=Homo sapiens OX=9606 GN=MACROH2A1 PE=1 SV=1 - [B4DJC3_HUMAN]	3162000	0
Polyadenylate-binding protein OS=Homo sapiens OX=9606 GN=PABPC4 PE=1 SV=1 - [B1ANR0_HUMAN]	5957000	71340000
DNA helicase OS=Homo sapiens OX=9606 GN=MCM5 PE=1 SV=1 - [B1AHB1_HUMAN]	1437000	31480000
Heterochromatin protein 1-binding protein 3 (Fragment) OS=Homo sapiens OX=9606 GN=HP1BP3 PE=1 SV=1 - [B0QZK4_HUMAN]	812900	0
60S ribosomal protein L7 OS=Homo sapiens OX=9606 GN=RPL7 PE=1 SV=1 - [A8MUD9_HUMAN]	31030000	183900000
Aminoacyl tRNA synthase complex-interacting multifunctional protein 2 OS=Homo sapiens OX=9606 GN=AIMP2 PE=1 SV=2 - [A8MU58_HUMAN]	529300	0
Synaptic functional regulator FMR1 OS=Homo sapiens OX=9606 GN=FMR1 PE=1 SV=1 - [A8MQB8_HUMAN]	653200	13140000
Polypyrimidine tract-binding protein 1 OS=Homo sapiens OX=9606 GN=PTBP1 PE=1 SV=4 - [A6NLN1_HUMAN]	3961000	92460000
Tubulin alpha chain-like 3 OS=Homo sapiens OX=9606 GN=TUBAL3 PE=1 SV=2 - [TBAL3_HUMAN]	4958000	0
RNA-binding protein 34 (Fragment) OS=Homo sapiens OX=9606 GN=RBM34 PE=1 SV=1 - [A2A2V2_HUMAN]	1129000	0
Shootin-1 OS=Homo sapiens OX=9606 GN=SHTN1 PE=1 SV=4 - [SHOT1_HUMAN]	0	74070000
Ribose-phosphate pyrophosphokinase 1 OS=Homo sapiens OX=9606 GN=PRPS1 PE=1 SV=1 - [A0A6Q8PHK9_HUMAN]	2311000	7763000
Apoptosis-inducing factor 1, mitochondrial OS=Homo sapiens OX=9606 GN=AIFM1 PE=1 SV=1 - [A0A6Q8PHC0_HUMAN]	6237000	10580000
DNA-directed RNA polymerase II subunit RPB1 (Fragment) OS=Homo sapiens OX=9606 GN=POLR2A PE=1 SV=1 - [A0A6Q8PHB0_HUMAN]	838700	0
Prelamin-A/C OS=Homo sapiens OX=9606 GN=LMNA PE=1 SV=1 - [A0A6Q8PFF5_HUMAN]	1690000	0
Kinesin-like protein OS=Homo sapiens OX=9606 GN=KIF2A PE=1 SV=1 - [A0A6Q8PFA6_HUMAN]	1454000	6389000
Guanine nucleotide binding protein-like 3 (Nucleolar)-like, isoform CRA_b OS=Homo sapiens OX=9606 GN=GNL3L PE=1 SV=1 - [A0A6I8PS19_HUMAN]	1083000	0
Leucyl-tRNA synthetase OS=Homo sapiens OX=9606 GN=LARS1 PE=1 SV=1 - [A0A6I8PRU9_HUMAN]	697700	0
Treacle protein (Fragment) OS=Homo sapiens OX=9606 GN=TCOF1 PE=1 SV=1 - [A0A6I8PRA0_HUMAN]	3780000	25910000
Catenin delta-1 OS=Homo sapiens OX=9606 GN=CTNND1 PE=1 SV=1 - [A0A669KB62_HUMAN]	1379000	0
Immunoglobulin kappa variable 2D-29 OS=Homo sapiens OX=9606 GN=IGKV2D-29 PE=1 SV=1 - [A0A5H1ZRS9_HUMAN]	6104000	617000000
Acetyl-CoA acetyltransferase, mitochondrial OS=Homo sapiens OX=9606 GN=ACAT1 PE=1 SV=1 - [A0A5F9ZHJ7_HUMAN]	848100	0
Arginase-1 OS=Homo sapiens OX=9606 GN=ARG1 PE=1 SV=1 - [A0A5F9ZH78_HUMAN]	1961000	0
Serine/arginine-rich-splicing factor 6 OS=Homo sapiens OX=9606 GN=SRSF6 PE=1 SV=1 - [A0A590UJK4_HUMAN]	6879000	94020000
3-beta-hydroxysterol Delta (14)-reductase OS=Homo sapiens OX=9606 GN=LBR PE=1 SV=1 - [A0A494C1L1_HUMAN]	201800	0
Constitutive coactivator of PPAR-gamma-like protein 1 (Fragment) OS=Homo sapiens OX=9606 GN=FAM120A PE=1 SV=1 - [A0A494C0Y9_HUMAN]	0	18260000
DNA mismatch repair protein OS=Homo sapiens OX=9606 GN=MSH6 PE=1 SV=1 - [A0A494C0M1_HUMAN]	1353000	0
ATP synthase subunit O, mitochondrial OS=Homo sapiens OX=9606 GN=ATP5PO PE=3 SV=1 - [A0A494C0K9_HUMAN]	831600	0
NF-kappa-B-activating protein (Fragment) OS=Homo sapiens OX=9606 GN=NKAP PE=1 SV=1 - [A0A494C050_HUMAN]	0	7126000
RNA-binding protein 15 OS=Homo sapiens OX=9606 GN=RBM15 PE=1 SV=2 - [A0A494C001_HUMAN]	478700	0
E3 ubiquitin/ISG15 ligase TRIM25 OS=Homo sapiens OX=9606 GN=TRIM25 PE=1 SV=1 - [A0A3B3IUA7_HUMAN]	970800	0
Thyroid hormone receptor-associated protein 3 OS=Homo sapiens OX=9606 GN=THRAP3 PE=1 SV=1 - [A0A3B3ITZ9_HUMAN]	1438000	30430000
CTP synthase 1 OS=Homo sapiens OX=9606 GN=CTPS1 PE=1 SV=1 - [A0A3B3ITB8_HUMAN]	406300	13630000
Nucleolar protein 9 (Fragment) OS=Homo sapiens OX=9606 GN=NOP9 PE=1 SV=1 - [A0A3B3ISH6_HUMAN]	0	4106000
Coatomer subunit alpha (Fragment) OS=Homo sapiens OX=9606 GN=COPA PE=1 SV=1 - [A0A3B3ISC6_HUMAN]	1584000	10130000
Mannosyl-oligosaccharide glucosidase OS=Homo sapiens OX=9606 GN=MOGS PE=1 SV=1 - [A0A3B3IRW2_HUMAN]	269400	0
UPF0488 protein C8orf33 OS=Homo sapiens OX=9606 GN=C8orf33 PE=1 SV=1 - [A0A3B3IRR6_HUMAN]	2457000	19150000
Double-stranded RNA-specific adenosine deaminase (Fragment) OS=Homo sapiens OX=9606 GN=ADAR PE=1 SV=1 - [A0A3B3IRQ9_HUMAN]	1253000	0
Parafibromin OS=Homo sapiens OX=9606 GN=CDC73 PE=1 SV=1 - [A0A2R8YHB3_HUMAN]	1550000	0
DNA-directed RNA polymerases I and III subunit RPAC1 OS=Homo sapiens OX=9606 GN=POLR1C PE=1 SV=1 - [A0A2R8YEY5_HUMAN]	2224000	0
Casein kinase II subunit alpha (Fragment) OS=Homo sapiens OX=9606 GN=CSNK2A1 PE=1 SV=1 - [A0A2R8YEW1_HUMAN]	0	9184000
Chromodomain-helicase-DNA-binding protein 4 (Fragment) OS=Homo sapiens OX=9606 GN=CHD4 PE=1 SV=1 - [A0A2R8YE38_HUMAN]	1472000	0
Peroxisomal multifunctional enzyme type 2 OS=Homo sapiens OX=9606 GN=HSD17B4 PE=1 SV=1 - [A0A2R8YD50_HUMAN]	1390000	0
40S ribosomal protein S24 OS=Homo sapiens OX=9606 GN=RPS24 PE=1 SV=1 - [A0A2R8Y849_HUMAN]	3633000	27200000
40S ribosomal protein S14 (Fragment) OS=Homo sapiens OX=9606 GN=RPS14 PE=1 SV=1 - [A0A2R8Y811_HUMAN]	52280000	546400000
DNA mismatch repair protein Msh2 OS=Homo sapiens OX=9606 GN=MSH2 PE=1 SV=1 - [A0A2R8Y7S8_HUMAN]	1946000	0
Radixin OS=Homo sapiens OX=9606 GN=RDX PE=1 SV=1 - [A0A2R8Y7M3_HUMAN]	3020000	13090000
Caseinolytic peptidase B protein homolog OS=Homo sapiens OX=9606 GN=CLPB PE=1 SV=1 - [A0A2R8Y6R5_HUMAN]	1196000	10860000
60S ribosomal protein L5 (Fragment) OS=Homo sapiens OX=9606 GN=RPL5 PE=1 SV=1 - [A0A2R8Y6J3_HUMAN]	14620000	68760000
2-phospho-D-glycerate hydro-lyase OS=Homo sapiens OX=9606 GN=ENO1 PE=1 SV=1 - [A0A2R8Y6G6_HUMAN]	3496000	0
AP-3 complex subunit delta (Fragment) OS=Homo sapiens OX=9606 GN=AP3D1 PE=1 SV=1 - [A0A2R8Y611_HUMAN]	0	14020000
Transcription activator BRG1 (Fragment) OS=Homo sapiens OX=9606 GN=SMARCA4 PE=1 SV=1 - [A0A2R8Y5K3_HUMAN]	1014000	0
Cytoplasmic dynein 1 heavy chain 1 (Fragment) OS=Homo sapiens OX=9606 GN=DYNC1H1 PE=1 SV=1 - [A0A2R8Y542_HUMAN]	1303000	0
D-3-phosphoglycerate dehydrogenase OS=Homo sapiens OX=9606 GN=PHGDH PE=1 SV=1 - [A0A286YF22_HUMAN]	1602000	10160000
MICOS complex subunit MIC19 (Fragment) OS=Homo sapiens OX=9606 GN=CHCHD3 PE=1 SV=1 - [A0A286YEX5_HUMAN]	3323000	0
RNA helicase OS=Homo sapiens OX=9606 GN=DDX17 PE=1 SV=1 - [A0A1X7SBZ2_HUMAN]	23790000	288700000
Survival motor neuron protein OS=Homo sapiens OX=9606 GN=SMN2 PE=1 SV=1 - [A0A1W2PRV5_HUMAN]	2308000	14760000
Zinc-hook domain-containing protein OS=Homo sapiens OX=9606 PE=3 SV=2 - [A0A1W2PQ90_HUMAN]	1078000	0
Heterogeneous nuclear ribonucleoprotein U OS=Homo sapiens OX=9606 GN=HNRNPU PE=1 SV=1 - [A0A1W2PPS1_HUMAN]	34570000	420300000
RNA-binding motif protein, X-linked 2 OS=Homo sapiens OX=9606 GN=RBMX2 PE=1 SV=1 - [A0A1W2PP04_HUMAN]	964200	0
Protein IWS1 homolog (Fragment) OS=Homo sapiens OX=9606 GN=IWS1 PE=1 SV=1 - [A0A1B0GW95_HUMAN]	0	12830000
Alpha-centractin OS=Homo sapiens OX=9606 GN=ACTR1A PE=1 SV=1 - [A0A1B0GVS3_HUMAN]	0	14080000
Very-long-chain 3-oxoacyl-CoA reductase OS=Homo sapiens OX=9606 GN=HSD17B12 PE=1 SV=1 - [A0A1B0GV93_HUMAN]	207200	0
Spliceosome RNA helicase DDX39B (Fragment) OS=Homo sapiens OX=9606 GN=DDX39B PE=1 SV=1 - [A0A140T9X3_HUMAN]	3740000	0
Valine--tRNA ligase (Fragment) OS=Homo sapiens OX=9606 GN=VARS1 PE=1 SV=1 - [A0A140T954_HUMAN]	755000	0
RNA helicase OS=Homo sapiens OX=9606 GN=DHX16 PE=1 SV=1 - [A0A140T8Y5_HUMAN]	1332000	0
Transcriptional repressor p66-beta (Fragment) OS=Homo sapiens OX=9606 GN=GATAD2B PE=1 SV=1 - [A0A0U1RR30_HUMAN]	1913000	0
3-hydroxyacyl-[acyl-carrier-protein] dehydratase OS=Homo sapiens OX=9606 GN=FASN PE=1 SV=1 - [A0A0U1RQF0_HUMAN]	996800	20470000
Matrin-3 OS=Homo sapiens OX=9606 GN=MATR3 PE=1 SV=1 - [A0A0R4J2E8_HUMAN]	9526000	49440000
Glucose-6-phosphate isomerase (Fragment) OS=Homo sapiens OX=9606 GN=GPI PE=1 SV=1 - [A0A0J9YXP8_HUMAN]	346200	0
60 kDa poly(U)-binding-splicing factor (Fragment) OS=Homo sapiens OX=9606 GN=PUF60 PE=1 SV=3 - [A0A0J9YVR6_HUMAN]	3523000	27590000
RNA-binding protein EWS OS=Homo sapiens OX=9606 GN=EWSR1 PE=1 SV=1 - [A0A0D9SFL3_HUMAN]	7185000	137000000
RNA helicase OS=Homo sapiens OX=9606 GN=DDX3X PE=1 SV=1 - [A0A0D9SFB3_HUMAN]	30960000	9032000000
Spectrin alpha chain, non-erythrocytic 1 OS=Homo sapiens OX=9606 GN=SPTAN1 PE=1 SV=1 - [A0A0D9SF54_HUMAN]	628800	0
Serine/arginine-rich-splicing factor 4 (Fragment) OS=Homo sapiens OX=9606 GN=SRSF4 PE=1 SV=1 - [A0A0D9SEM4_HUMAN]	5875000	78480000
E3 ubiquitin-protein ligase (Fragment) OS=Homo sapiens OX=9606 GN=UBR1 PE=1 SV=1 - [A0A0C4DGM0_HUMAN]	0	0
THO complex subunit 2 OS=Homo sapiens OX=9606 GN=THOC2 PE=1 SV=1 - [A0A0C4DG98_HUMAN]	991700	0
RNA exonuclease 4 (Fragment) OS=Homo sapiens OX=9606 GN=REXO4 PE=1 SV=1 - [A0A0C4DG31_HUMAN]	1388000	0
T cell receptor alpha variable 17 OS=Homo sapiens OX=9606 GN=TRAV17 PE=3 SV=1 - [TVA17_HUMAN]	690300	0
Serine/arginine-rich-splicing factor 7 OS=Homo sapiens OX=9606 GN=SRSF7 PE=1 SV=1 - [A0A0B4J1Z1_HUMAN]	4583000	58540000
Transketolase OS=Homo sapiens OX=9606 GN=TKT PE=1 SV=1 - [A0A0B4J1R6_HUMAN]	1658000	0
WD repeat-containing protein 36 OS=Homo sapiens OX=9606 GN=WDR36 PE=1 SV=1 - [A0A0A0MTB8_HUMAN]	533000	8323000
Peroxiredoxin-1 (Fragment) OS=Homo sapiens OX=9606 GN=PRDX1 PE=1 SV=1 - [A0A0A0MSI0_HUMAN]	12030000	39740000
Heterogeneous nuclear ribonucleoprotein U-like protein 1 OS=Homo sapiens OX=9606 GN=HNRNPUL1 PE=1 SV=1 - [A0A0A0MRA5_HUMAN]	1607000	24720000
Outer mitochondrial membrane protein porin 2 (Fragment) OS=Homo sapiens OX=9606 GN=VDAC2 PE=1 SV=1 - [A0A0A0MR02_HUMAN]	1722000	0
Utp12 domain-containing protein (Fragment) OS=Homo sapiens OX=9606 PE=4 SV=2 - [A0A096LPI6_HUMAN]	123000	0
AP complex subunit beta OS=Homo sapiens OX=9606 GN=AP2B1 PE=1 SV=1 - [A0A087X253_HUMAN]	1216000	0
Gametogenetin-binding protein 2 (Fragment) OS=Homo sapiens OX=9606 GN=GGNBP2 PE=1 SV=1 - [A0A087X1D7_HUMAN]	3012000	0
Chromatin target of PRMT1 protein OS=Homo sapiens OX=9606 GN=CHTOP PE=1 SV=1 - [A0A087X1B7_HUMAN]	974800	0
Double-stranded RNA-binding protein Staufen homolog 1 OS=Homo sapiens OX=9606 GN=STAU1 PE=1 SV=1 - [A0A087X1A5_HUMAN]	2715000	17830000
Selenoprotein O OS=Homo sapiens OX=9606 GN=SELENOO PE=1 SV=1 - [A0A087X0Q9_HUMAN]	2086000	0
Kanadaptin OS=Homo sapiens OX=9606 GN=SLC4A1AP PE=1 SV=1 - [A0A087X0M4_HUMAN]	0	551400
Mitochondrial inner membrane protein OXA1L OS=Homo sapiens OX=9606 GN=OXA1L PE=1 SV=1 - [A0A087X0L7_HUMAN]	690600	0
Protein-glutamine gamma-glutamyltransferase 5 OS=Homo sapiens OX=9606 GN=TGM5 PE=1 SV=1 - [A0A087WZC4_HUMAN]	882100	0
Serine/threonine-protein phosphatase OS=Homo sapiens OX=9606 GN=PPP1CC PE=1 SV=1 - [A0A087WYY5_HUMAN]	2571000	0
MICOS complex subunit MIC60 OS=Homo sapiens OX=9606 GN=IMMT PE=1 SV=1 - [A0A087WYS0_HUMAN]	906600	0
Signal recognition particle 19 kDa protein OS=Homo sapiens OX=9606 GN=SRP19 PE=1 SV=1 - [A0A087WYR0_HUMAN]	988300	0
60S ribosomal protein L17 (Fragment) OS=Homo sapiens OX=9606 GN=RPL17 PE=1 SV=1 - [A0A087WXM6_HUMAN]	14310000	48720000
Proteasomal ubiquitin receptor ADRM1 OS=Homo sapiens OX=9606 GN=ADRM1 PE=1 SV=1 - [A0A087WX59_HUMAN]	1038000	0
TAR DNA-binding protein 43 (Fragment) OS=Homo sapiens OX=9606 GN=TARDBP PE=1 SV=1 - [A0A087WX29_HUMAN]	1295000	15470000
Nucleoside diphosphate kinase OS=Homo sapiens OX=9606 GN=NME4 PE=1 SV=1 - [A0A087WVT9_HUMAN]	1273000	0
DNA-directed RNA polymerases I, II, and III subunit RPABC1 (Fragment) OS=Homo sapiens OX=9606 GN=POLR2E PE=1 SV=1 - [A0A087WVN5_HUMAN]	814300	0
Eukaryotic translation initiation factor 5B OS=Homo sapiens OX=9606 GN=EIF5B PE=1 SV=1 - [A0A087WUT6_HUMAN]	2949000	19930000
Heterogeneous nuclear ribonucleoprotein D-like OS=Homo sapiens OX=9606 GN=HNRNPDL PE=1 SV=1 - [A0A087WUK2_HUMAN]	4717000	54360000
Pyrroline-5-carboxylate reductase OS=Homo sapiens OX=9606 GN=PYCR2 PE=1 SV=1 - [A0A087WTV6_HUMAN]	1577000	39400000
Polyadenylate-binding protein OS=Homo sapiens OX=9606 GN=PABPC1 PE=1 SV=1 - [A0A087WTT1_HUMAN]	8449000	115800000
Far upstream element-binding protein 2 OS=Homo sapiens OX=9606 GN=KHSRP PE=1 SV=1 - [A0A087WTP3_HUMAN]	6326000	15670000
DnaJ homolog subfamily A member 2 (Fragment) OS=Homo sapiens OX=9606 GN=DNAJA2 PE=1 SV=1 - [A0A087WT48_HUMAN]	4854000	28510000
Helicase, lymphoid-specific, isoform CRA_d OS=Homo sapiens OX=9606 GN=HELLS PE=1 SV=1 - [A0A087WSW7_HUMAN]	1367000	0
Probable non-functional immunoglobulin kappa variable 2D-24 OS=Homo sapiens OX=9606 GN=IGKV2D-24 PE=1 SV=1 - [KVD24_HUMAN]	0	132000000
High density lipoprotein binding protein (Vigilin), isoform CRA_a OS=Homo sapiens OX=9606 GN=HDLBP PE=1 SV=1 - [A0A024R4E5_HUMAN]	1243000	14400000
Cell division cycle 2, G1 to S and G2 to M, isoform CRA_a OS=Homo sapiens OX=9606 GN=CDK1 PE=1 SV=1 - [A0A024QZP7_HUMAN]	1417000	0
