# Supplementary material for: Mutant RIG-I enhances cancer-related inflammation through activation of circRIG-I signaling
Source: Nat Commun. 2022 Nov 19;13:7096. doi: 10.1038/s41467-022-34885-3 (PMC9675819; doi:10.1038/s41467-022-34885-3)
Supplement: Supplementary file 6 — Supplementary Data 3 [file 41467_2022_34885_MOESM6_ESM.xlsx]

## Sheet: Sheet1
Supplementary Data 3. DDX3X associated proteins in the presence or absence of circRIG-I.
Description	Mock (Area)	DDX3X (Area)	DDX3X+circRIG-I (Area)
Elongin-A OS=Homo sapiens OX=9606 GN=ELOA PE=1 SV=1 - [A0A024RAC6_HUMAN]	0	1220000	0
Probable non-functional immunoglobulin kappa variable 3-7 OS=Homo sapiens OX=9606 GN=IGKV3-7 PE=1 SV=1 - [KV37_HUMAN]	1447000	0	0
Probable non-functional immunoglobulin kappa variable 2D-24 OS=Homo sapiens OX=9606 GN=IGKV2D-24 PE=1 SV=1 - [KVD24_HUMAN]	0	0	4740000
Immunoglobulin heavy variable 1/OR15-1 (non-functional) (Fragment) OS=Homo sapiens OX=9606 GN=IGHV1OR15-1 PE=1 SV=1 - [A0A075B7D0_HUMAN]	0	0	0
Translation initiation factor eIF-2B subunit delta OS=Homo sapiens OX=9606 GN=EIF2B4 PE=1 SV=1 - [A0A087WTA5_HUMAN]	0	3891000	0
Cullin-3 OS=Homo sapiens OX=9606 GN=CUL3 PE=1 SV=1 - [A0A087WTG3_HUMAN]	0	0	0
Far upstream element-binding protein 2 OS=Homo sapiens OX=9606 GN=KHSRP PE=1 SV=1 - [A0A087WTP3_HUMAN]	0	4731000	8315000
C-Maf-inducing protein OS=Homo sapiens OX=9606 GN=CMIP PE=1 SV=1 - [A0A087WU05_HUMAN]	0	0	0
Heterogeneous nuclear ribonucleoprotein D-like OS=Homo sapiens OX=9606 GN=HNRNPDL PE=1 SV=1 - [A0A087WUK2_HUMAN]	3736000	44050000	109400000
Eukaryotic translation initiation factor 5B OS=Homo sapiens OX=9606 GN=EIF5B PE=1 SV=1 - [A0A087WUT6_HUMAN]	0	0	9207000
Basigin OS=Homo sapiens OX=9606 GN=BSG PE=1 SV=1 - [A0A087WUV8_HUMAN]	0	0	0
MOB kinase activator 2 OS=Homo sapiens OX=9606 GN=MOB2 PE=1 SV=2 - [A0A087WVS8_HUMAN]	2808000	0	0
Zinc finger protein 48 OS=Homo sapiens OX=9606 GN=ZNF48 PE=1 SV=1 - [A0A087WVT1_HUMAN]	0	816500	0
Proteasome endopeptidase complex OS=Homo sapiens OX=9606 GN=PSMB2 PE=1 SV=1 - [A0A087WVV1_HUMAN]	0	1665000	0
Tropomyosin alpha-3 chain OS=Homo sapiens OX=9606 GN=TPM3 PE=1 SV=1 - [A0A087WWU8_HUMAN]	1504000	4844000	4943000
60S ribosomal protein L17 (Fragment) OS=Homo sapiens OX=9606 GN=RPL17 PE=1 SV=1 - [A0A087WXM6_HUMAN]	2814000	194100000	234200000
AP-2 complex subunit mu OS=Homo sapiens OX=9606 GN=AP2M1 PE=1 SV=1 - [A0A087WY71_HUMAN]	0	2743000	2859000
NK-tumor recognition protein OS=Homo sapiens OX=9606 GN=NKTR PE=1 SV=1 - [A0A087WYW3_HUMAN]	0	0	0
Beta-1,3-galactosyl-O-glycosyl-glycoprotein beta-1,6-N-acetylglucosaminyltransferase 7 OS=Homo sapiens OX=9606 GN=GCNT7 PE=4 SV=1 - [A0A087WZE6_HUMAN]	0	0	17830000
Eukaryotic translation initiation factor 3 subunit H OS=Homo sapiens OX=9606 GN=EIF3H PE=1 SV=1 - [A0A087WZK9_HUMAN]	0	19900000	981900
Cleavage and polyadenylation-specificity factor subunit 1 OS=Homo sapiens OX=9606 GN=CPSF1 PE=1 SV=1 - [A0A087X101_HUMAN]	0	0	2948000
NAD(P)H pyrophosphatase NUDT13, mitochondrial OS=Homo sapiens OX=9606 GN=NUDT13 PE=1 SV=1 - [A0A087X1G4_HUMAN]	0	22820000	0
Kinesin-like protein KIFC1 (Fragment) OS=Homo sapiens OX=9606 GN=KIFC1 PE=1 SV=1 - [A0A087X1W5_HUMAN]	0	8188000	0
AP complex subunit beta OS=Homo sapiens OX=9606 GN=AP2B1 PE=1 SV=1 - [A0A087X253_HUMAN]	0	3628000	0
ATP-dependent RNA helicase DDX1 OS=Homo sapiens OX=9606 GN=DDX1 PE=1 SV=1 - [A0A087X2G1_HUMAN]	313900	7914000	309400
Ribosome biogenesis protein NSA2 homolog OS=Homo sapiens OX=9606 GN=NSA2 PE=1 SV=1 - [A0A0A0MQZ6_HUMAN]	0	3397000	0
Outer mitochondrial membrane protein porin 2 (Fragment) OS=Homo sapiens OX=9606 GN=VDAC2 PE=1 SV=1 - [A0A0A0MR02_HUMAN]	0	0	5069000
Heterogeneous nuclear ribonucleoprotein U-like protein 1 OS=Homo sapiens OX=9606 GN=HNRNPUL1 PE=1 SV=1 - [A0A0A0MRA5_HUMAN]	0	12580000	13300000
G patch domain-containing protein 4 OS=Homo sapiens OX=9606 GN=GPATCH4 PE=1 SV=1 - [A0A0A0MRK1_HUMAN]	0	0	5154000
Unconventional myosin-6 OS=Homo sapiens OX=9606 GN=MYO6 PE=1 SV=1 - [A0A0A0MRM8_HUMAN]	1361000	0	0
Immunoglobulin heavy constant gamma 1 (Fragment) OS=Homo sapiens OX=9606 GN=IGHG1 PE=1 SV=1 - [A0A0A0MS07_HUMAN]	2751000	0	0
Immunoglobulin heavy variable 1-45 OS=Homo sapiens OX=9606 GN=IGHV1-45 PE=3 SV=1 - [HV145_HUMAN]	3727000	0	0
Immunoglobulin heavy variable 6-1 OS=Homo sapiens OX=9606 GN=IGHV6-1 PE=3 SV=1 - [HV601_HUMAN]	0	0	0
Serine/arginine-rich-splicing factor 7 OS=Homo sapiens OX=9606 GN=SRSF7 PE=1 SV=1 - [A0A0B4J1Z1_HUMAN]	3570000	63050000	73350000
Uncharacterized protein OS=Homo sapiens OX=9606 GN=LOC102724159 PE=1 SV=1 - [A0A0B4J2E5_HUMAN]	0	0	0
Serine/arginine-rich-splicing factor 4 (Fragment) OS=Homo sapiens OX=9606 GN=SRSF4 PE=1 SV=1 - [A0A0D9SEM4_HUMAN]	1515000	59240000	70400000
Ran-binding protein 10 OS=Homo sapiens OX=9606 GN=RANBP10 PE=1 SV=1 - [A0A0D9SEU5_HUMAN]	0	0	0
Spectrin alpha chain, non-erythrocytic 1 OS=Homo sapiens OX=9606 GN=SPTAN1 PE=1 SV=1 - [A0A0D9SF54_HUMAN]	1985000	0	0
RNA helicase OS=Homo sapiens OX=9606 GN=DDX3X PE=1 SV=1 - [A0A0D9SFB3_HUMAN]	4210000	4513000000	2432000000
RING-type E3 ubiquitin transferase (Fragment) OS=Homo sapiens OX=9606 GN=TRIM27 PE=1 SV=1 - [A0A0G2JIZ4_HUMAN]	0	4087000	818200
AP-2 complex subunit alpha-2 (Fragment) OS=Homo sapiens OX=9606 GN=AP2A2 PE=1 SV=1 - [A0A0G2JS82_HUMAN]	0	2822000	331200
Putative speedy protein E16 OS=Homo sapiens OX=9606 GN=SPDYE16 PE=3 SV=1 - [A0A0J9YVZ0_HUMAN]	0	5197000	0
RNA-binding protein 8A (Fragment) OS=Homo sapiens OX=9606 GN=RBM8A PE=1 SV=1 - [A0A0J9YW13_HUMAN]	0	0	3151000
Immunoglobulin heavy variable 3-64D OS=Homo sapiens OX=9606 GN=IGHV3-64D PE=3 SV=1 - [HV64D_HUMAN]	2807000	0	0
60 kDa poly(U)-binding-splicing factor (Fragment) OS=Homo sapiens OX=9606 GN=PUF60 PE=1 SV=1 - [A0A0J9YYL3_HUMAN]	640800	1162000	1257000
Matrin-3 OS=Homo sapiens OX=9606 GN=MATR3 PE=1 SV=1 - [A0A0R4J2E8_HUMAN]	1757000	8855000	7251000
3-hydroxyacyl-[acyl-carrier-protein] dehydratase OS=Homo sapiens OX=9606 GN=FASN PE=1 SV=1 - [A0A0U1RQF0_HUMAN]	0	6327000	1990000
Sestrin-3 (Fragment) OS=Homo sapiens OX=9606 GN=SESN3 PE=1 SV=2 - [A0A0U1RR17_HUMAN]	0	0	0
Valyl-tRNA synthetase (Fragment) OS=Homo sapiens OX=9606 GN=VARS1 PE=1 SV=1 - [A0A140T936_HUMAN]	0	3242000	0
39S ribosomal protein L9, mitochondrial (Fragment) OS=Homo sapiens OX=9606 GN=MRPL9 PE=1 SV=1 - [A0A1W2PPK1_HUMAN]	0	0	1740000
TATA-box-binding protein-associated factor 11-like 12 OS=Homo sapiens OX=9606 GN=TAF11L12 PE=1 SV=1 - [A0A1W2PPW3_HUMAN]	0	0	12320000
Zinc finger protein 577 (Fragment) OS=Homo sapiens OX=9606 GN=ZNF577 PE=1 SV=1 - [A0A1W2PQ54_HUMAN]	0	0	6697000
Cystatin-B OS=Homo sapiens OX=9606 GN=CSTB PE=1 SV=1 - [A0A1W2PS52_HUMAN]	0	0	0
RNA helicase OS=Homo sapiens OX=9606 GN=DDX17 PE=1 SV=1 - [A0A1X7SBZ2_HUMAN]	5439000	908500000	571200000
D-3-phosphoglycerate dehydrogenase OS=Homo sapiens OX=9606 GN=PHGDH PE=1 SV=1 - [A0A286YF22_HUMAN]	0	16120000	15230000
DnaJ homolog subfamily C member 21 OS=Homo sapiens OX=9606 GN=DNAJC21 PE=1 SV=1 - [A0A2R8Y534_HUMAN]	0	0	1431000
Alpha-enolase (Fragment) OS=Homo sapiens OX=9606 GN=ENO1 PE=1 SV=1 - [A0A2R8Y6I8_HUMAN]	0	0	0
Hemoglobin subunit alpha (Fragment) OS=Homo sapiens OX=9606 GN=HBA2 PE=1 SV=1 - [A0A2R8Y7C0_HUMAN]	753300	0	0
Glutathione synthase (Fragment) OS=Homo sapiens OX=9606 GN=GSS PE=1 SV=1 - [A0A2R8Y7I7_HUMAN]	0	2283000	0
40S ribosomal protein S14 (Fragment) OS=Homo sapiens OX=9606 GN=RPS14 PE=1 SV=1 - [A0A2R8Y811_HUMAN]	7561000	357900000	421900000
E3 ubiquitin-protein ligase RBBP6 (Fragment) OS=Homo sapiens OX=9606 GN=RBBP6 PE=1 SV=1 - [A0A2R8Y880_HUMAN]	0	0	3131000
Transmembrane channel-like protein (Fragment) OS=Homo sapiens OX=9606 GN=TMC1 PE=3 SV=1 - [A0A2R8YDA3_HUMAN]	0	1164000	0
RNA helicase OS=Homo sapiens OX=9606 GN=DDX3X PE=1 SV=1 - [A0A2R8YFR4_HUMAN]	4210000	4513000000	2432000000
Interferon regulatory factor 6 OS=Homo sapiens OX=9606 GN=IRF6 PE=1 SV=1 - [A0A2R8YHF3_HUMAN]	0	36160000	0
CTP synthase OS=Homo sapiens OX=9606 GN=CTPS1 PE=1 SV=1 - [A0A3B3IRI2_HUMAN]	0	3010000	0
Adenosine 3'-phospho 5'-phosphosulfate transporter 2 OS=Homo sapiens OX=9606 GN=SLC35B3 PE=1 SV=1 - [A0A3B3IRN3_HUMAN]	2676000	0	0
Double-stranded RNA-specific adenosine deaminase (Fragment) OS=Homo sapiens OX=9606 GN=ADAR PE=1 SV=1 - [A0A3B3IRQ9_HUMAN]	1524000	0	2956000
Serine/threonine-protein kinase LMTK1 (Fragment) OS=Homo sapiens OX=9606 GN=AATK PE=1 SV=1 - [A0A3B3ISC2_HUMAN]	2030000	0	0
Coatomer subunit alpha (Fragment) OS=Homo sapiens OX=9606 GN=COPA PE=1 SV=1 - [A0A3B3ISC6_HUMAN]	0	8685000	1299000
RNA helicase OS=Homo sapiens OX=9606 GN=DDX10 PE=1 SV=1 - [A0A3B3ISR7_HUMAN]	0	0	0
Phenylalanyl-tRNA synthetase OS=Homo sapiens OX=9606 GN=FARS2 PE=1 SV=1 - [A0A3B3ITR6_HUMAN]	0	3288000	0
ATP-binding cassette sub-family D member 3 OS=Homo sapiens OX=9606 GN=ABCD3 PE=1 SV=2 - [A0A3B3ITW3_HUMAN]	0	1914000	0
Thyroid hormone receptor-associated protein 3 OS=Homo sapiens OX=9606 GN=THRAP3 PE=1 SV=1 - [A0A3B3ITZ9_HUMAN]	3822000	28890000	26530000
E3 ubiquitin/ISG15 ligase TRIM25 OS=Homo sapiens OX=9606 GN=TRIM25 PE=1 SV=1 - [A0A3B3IUA7_HUMAN]	0	6989000	5624000
Acylglycerol kinase, mitochondrial OS=Homo sapiens OX=9606 GN=AGK PE=1 SV=1 - [A0A3B3IUC9_HUMAN]	0	2555000	0
NF-kappa-B-activating protein (Fragment) OS=Homo sapiens OX=9606 GN=NKAP PE=1 SV=1 - [A0A494C050_HUMAN]	796700	4696000	4429000
Constitutive coactivator of PPAR-gamma-like protein 1 (Fragment) OS=Homo sapiens OX=9606 GN=FAM120A PE=1 SV=1 - [A0A494C0Y9_HUMAN]	0	2459000	0
Nucleolar protein 56 OS=Homo sapiens OX=9606 GN=NOP56 PE=1 SV=1 - [A0A494C128_HUMAN]	0	6497000	4490000
Cytochrome P450 3A4 OS=Homo sapiens OX=9606 GN=CYP3A4 PE=1 SV=1 - [A0A494C192_HUMAN]	0	0	7707000
DNA repair protein RAD50 (Fragment) OS=Homo sapiens OX=9606 GN=RAD50 PE=1 SV=1 - [A0A494C1B7_HUMAN]	0	0	0
3-beta-hydroxysterol Delta (14)-reductase OS=Homo sapiens OX=9606 GN=LBR PE=1 SV=1 - [A0A494C1L1_HUMAN]	0	4813000	5237000
Immunoglobulin heavy variable 3-72 OS=Homo sapiens OX=9606 GN=IGHV3-72 PE=1 SV=1 - [A0A4W8ZXM2_HUMAN]	0	5000000	0
Serine/arginine-rich-splicing factor 6 OS=Homo sapiens OX=9606 GN=SRSF6 PE=1 SV=1 - [A0A590UJK4_HUMAN]	1915000	59240000	81880000
Arginase-1 OS=Homo sapiens OX=9606 GN=ARG1 PE=1 SV=1 - [A0A5F9ZH78_HUMAN]	0	0	0
Arylsulfatase L OS=Homo sapiens OX=9606 GN=ARSL PE=1 SV=1 - [A0A5F9ZHX8_HUMAN]	0	21220000	0
Immunoglobulin kappa constant (Fragment) OS=Homo sapiens OX=9606 GN=IGKC PE=1 SV=1 - [A0A5H1ZRQ3_HUMAN]	993100	0	0
Immunoglobulin kappa variable 2D-29 OS=Homo sapiens OX=9606 GN=IGKV2D-29 PE=1 SV=1 - [A0A5H1ZRS9_HUMAN]	1137000000	6632000000	267500000
Treacle protein (Fragment) OS=Homo sapiens OX=9606 GN=TCOF1 PE=1 SV=1 - [A0A6I8PRA0_HUMAN]	0	0	5379000
DnaJ homolog subfamily C member 7 (Fragment) OS=Homo sapiens OX=9606 GN=DNAJC7 PE=1 SV=1 - [A0A6I8PRZ0_HUMAN]	0	6621000	7465000
Guanine nucleotide binding protein-like 3 (Nucleolar)-like, isoform CRA_b OS=Homo sapiens OX=9606 GN=GNL3L PE=1 SV=1 - [A0A6I8PS19_HUMAN]	0	4584000	1655000
Kinesin heavy chain isoform 5A (Fragment) OS=Homo sapiens OX=9606 GN=KIF5A PE=4 SV=1 - [A0A6Q8PFG5_HUMAN]	0	0	6864000
Apoptosis-inducing factor 1, mitochondrial OS=Homo sapiens OX=9606 GN=AIFM1 PE=1 SV=1 - [A0A6Q8PFM5_HUMAN]	0	0	0
DNA-directed RNA polymerase subunit OS=Homo sapiens OX=9606 GN=POLR2A PE=1 SV=1 - [A0A6Q8PGB0_HUMAN]	0	0	46060000
Kinesin-like protein (Fragment) OS=Homo sapiens OX=9606 GN=KIF2A PE=1 SV=1 - [A0A6Q8PGH7_HUMAN]	0	4620000	4232000
IkappaB kinase complex-associated protein OS=Homo sapiens OX=9606 GN=ELP1 PE=1 SV=1 - [A0A6Q8PHA0_HUMAN]	0	3472000	0
Zinc finger protein 64 OS=Homo sapiens OX=9606 GN=ZFP64 PE=1 SV=1 - [A2A2N6_HUMAN]	0	2350000	0
RNA-binding protein 34 (Fragment) OS=Homo sapiens OX=9606 GN=RBM34 PE=1 SV=1 - [A2A2V2_HUMAN]	0	2859000	3497000
Ubiquitin-associated protein 2 (Fragment) OS=Homo sapiens OX=9606 GN=UBAP2 PE=1 SV=1 - [A2A305_HUMAN]	0	0	3980000
Ribosomal RNA-processing protein 4 (Fragment) OS=Homo sapiens OX=9606 GN=EXOSC2 PE=1 SV=2 - [A3KFL5_HUMAN]	0	4709000	0
Calpain-8 (Fragment) OS=Homo sapiens OX=9606 GN=CAPN8 PE=1 SV=1 - [A3QK36_HUMAN]	0	0	0
28S ribosomal protein S16, mitochondrial OS=Homo sapiens OX=9606 GN=MRPS16 PE=1 SV=1 - [A6ND22_HUMAN]	0	17540000	12180000
Tubulin alpha chain-like 3 OS=Homo sapiens OX=9606 GN=TUBAL3 PE=1 SV=2 - [TBAL3_HUMAN]	1684000	9952000	11660000
Eukaryotic translation initiation factor 4C OS=Homo sapiens OX=9606 GN=EIF1AY PE=1 SV=1 - [A6NJH9_HUMAN]	0	0	0
UPF0524 protein C3orf70 OS=Homo sapiens OX=9606 GN=C3orf70 PE=2 SV=1 - [CC070_HUMAN]	19780000	0	0
Signal sequence receptor subunit delta OS=Homo sapiens OX=9606 GN=SSR4 PE=1 SV=1 - [A6NLM8_HUMAN]	0	0	0
Polypyrimidine tract-binding protein 1 OS=Homo sapiens OX=9606 GN=PTBP1 PE=1 SV=4 - [A6NLN1_HUMAN]	2839000	29670000	8471000
Phosphatidylinositol 4-phosphate 5-kinase type-1 alpha OS=Homo sapiens OX=9606 GN=PIP5K1A PE=1 SV=2 - [A6PW57_HUMAN]	0	3691000	0
Aminoacyl tRNA synthase complex-interacting multifunctional protein 2 OS=Homo sapiens OX=9606 GN=AIMP2 PE=1 SV=2 - [A8MU58_HUMAN]	401000	0	0
RNA-binding protein EWS OS=Homo sapiens OX=9606 GN=EWSR1 PE=1 SV=1 - [B0QYK0_HUMAN]	2760000	15370000	4327000
Heterochromatin protein 1-binding protein 3 (Fragment) OS=Homo sapiens OX=9606 GN=HP1BP3 PE=1 SV=1 - [B0QZK4_HUMAN]	0	0	2176000
Vimentin OS=Homo sapiens OX=9606 GN=VIM PE=1 SV=1 - [B0YJC4_HUMAN]	1319000	0	0
F-actin-capping protein subunit beta OS=Homo sapiens OX=9606 GN=CAPZB PE=1 SV=1 - [B1AK88_HUMAN]	3734000	0	2162000
Eukaryotic translation initiation factor 4E transporter (Fragment) OS=Homo sapiens OX=9606 GN=EIF4ENIF1 PE=1 SV=1 - [B1AKL6_HUMAN]	0	0	0
Guanine nucleotide-binding protein G(I)/G(S)/G(T) subunit beta-1 (Fragment) OS=Homo sapiens OX=9606 GN=GNB1 PE=1 SV=8 - [B1AKQ8_HUMAN]	0	0	0
Ribose-phosphate pyrophosphokinase 1 OS=Homo sapiens OX=9606 GN=PRPS1 PE=1 SV=2 - [B1ALA9_HUMAN]	0	5422000	0
Polyadenylate-binding protein OS=Homo sapiens OX=9606 GN=PABPC4 PE=1 SV=1 - [B1ANR0_HUMAN]	4732000	60320000	90610000
RNA-binding protein Musashi homolog 2 OS=Homo sapiens OX=9606 GN=MSI2 PE=1 SV=1 - [B4DHE8_HUMAN]	0	0	0
Serine--tRNA ligase, mitochondrial OS=Homo sapiens OX=9606 GN=SARS2 PE=1 SV=1 - [B4DJM9_HUMAN]	0	0	16590000
Pyruvate kinase OS=Homo sapiens OX=9606 GN=PKM PE=1 SV=1 - [B4DNK4_HUMAN]	0	8730000	5936000
Pescadillo homolog OS=Homo sapiens OX=9606 GN=PES1 PE=1 SV=1 - [B5MCF9_HUMAN]	0	6110000	5469000
Pyrroline-5-carboxylate reductase OS=Homo sapiens OX=9606 GN=PYCR3 PE=1 SV=2 - [B5MD87_HUMAN]	0	0	0
Heterogeneous nuclear ribonucleoprotein Q OS=Homo sapiens OX=9606 GN=SYNCRIP PE=1 SV=1 - [B7Z645_HUMAN]	2214000	65690000	52660000
RNA helicase OS=Homo sapiens OX=9606 GN=DDX27 PE=1 SV=1 - [B7Z6D5_HUMAN]	0	0	2770000
39S ribosomal protein L30, mitochondrial OS=Homo sapiens OX=9606 GN=MRPL30 PE=1 SV=1 - [B8ZZV5_HUMAN]	0	2261000	0
pre-mRNA 3' end-processing protein WDR33 (Fragment) OS=Homo sapiens OX=9606 GN=WDR33 PE=1 SV=1 - [B9A053_HUMAN]	0	2405000	0
DNA-directed RNA polymerase subunit OS=Homo sapiens OX=9606 GN=POLR1A PE=1 SV=1 - [B9ZVN9_HUMAN]	0	0	4147000
Major facilitator superfamily domain-containing protein 6 (Fragment) OS=Homo sapiens OX=9606 GN=MFSD6 PE=1 SV=1 - [C9J134_HUMAN]	0	8484000	0
Ankyrin repeat domain-containing protein 7 (Fragment) OS=Homo sapiens OX=9606 GN=ANKRD7 PE=1 SV=1 - [C9J2M7_HUMAN]	0	0	24210000
Protein CMSS1 (Fragment) OS=Homo sapiens OX=9606 GN=CMSS1 PE=1 SV=1 - [C9J384_HUMAN]	0	10830000	7056000
Signal sequence receptor subunit alpha OS=Homo sapiens OX=9606 GN=SSR1 PE=1 SV=1 - [C9J3L8_HUMAN]	0	0	0
40S ribosomal protein SA (Fragment) OS=Homo sapiens OX=9606 GN=RPSA PE=1 SV=8 - [C9J9K3_HUMAN]	0	13910000	12930000
55 kDa erythrocyte membrane protein (Fragment) OS=Homo sapiens OX=9606 GN=MPP1 PE=1 SV=1 - [C9JB34_HUMAN]	0	15520000	0
DnaJ homolog subfamily B member 6 (Fragment) OS=Homo sapiens OX=9606 GN=DNAJB6 PE=1 SV=1 - [C9JB42_HUMAN]	0	0	0
Ras-related protein Rab-6B (Fragment) OS=Homo sapiens OX=9606 GN=RAB6B PE=4 SV=1 - [C9JB90_HUMAN]	0	0	0
28S ribosomal protein S33, mitochondrial OS=Homo sapiens OX=9606 GN=MRPS33 PE=1 SV=1 - [C9JBY7_HUMAN]	0	5305000	4724000
Proteasome subunit alpha type-2 OS=Homo sapiens OX=9606 GN=PSMA2 PE=1 SV=1 - [C9JCK5_HUMAN]	0	2296000	0
Immunoglobulin lambda-like polypeptide 1 (Fragment) OS=Homo sapiens OX=9606 GN=IGLL1 PE=1 SV=1 - [C9JEE0_HUMAN]	0	0	0
Exportin-1 (Fragment) OS=Homo sapiens OX=9606 GN=XPO1 PE=1 SV=1 - [C9JF49_HUMAN]	0	0	1774000
COP9 signalosome complex subunit 1 OS=Homo sapiens OX=9606 GN=GPS1 PE=1 SV=2 - [C9JFE4_HUMAN]	0	2535000	0
BAG family molecular chaperone regulator 3 (Fragment) OS=Homo sapiens OX=9606 GN=BAG3 PE=1 SV=1 - [C9JFK9_HUMAN]	0	0	2436000
Zinc finger protein 277 (Fragment) OS=Homo sapiens OX=9606 GN=ZNF277 PE=1 SV=1 - [C9JH62_HUMAN]	0	1881000	0
T-lymphoma invasion and metastasis-inducing protein 1 (Fragment) OS=Homo sapiens OX=9606 GN=TIAM1 PE=1 SV=1 - [C9JMB5_HUMAN]	0	0	0
60S ribosomal protein L24 OS=Homo sapiens OX=9606 GN=RPL24 PE=1 SV=1 - [C9JNW5_HUMAN]	6078000	183700000	165100000
ADP-ribosylation factor 4 (Fragment) OS=Homo sapiens OX=9606 GN=ARF4 PE=1 SV=1 - [C9JPM4_HUMAN]	0	0	0
Uncharacterized protein C7orf50 (Fragment) OS=Homo sapiens OX=9606 GN=C7orf50 PE=1 SV=1 - [C9JQV0_HUMAN]	0	14070000	16950000
Obg-like ATPase 1 (Fragment) OS=Homo sapiens OX=9606 GN=OLA1 PE=1 SV=1 - [C9JTK6_HUMAN]	0	0	161000
F-actin-capping protein subunit alpha OS=Homo sapiens OX=9606 GN=CAPZA2 PE=1 SV=1 - [C9JUG7_HUMAN]	2392000	0	0
Mitochondrial ribonuclease P protein 1 (Fragment) OS=Homo sapiens OX=9606 GN=TRMT10C PE=1 SV=1 - [C9JVB6_HUMAN]	293400	0	2382000
Ran-specific GTPase-activating protein (Fragment) OS=Homo sapiens OX=9606 GN=RANBP1 PE=1 SV=2 - [C9JXG8_HUMAN]	0	0	16990000
Ribonuclease P (Fragment) OS=Homo sapiens OX=9606 GN=POP7 PE=1 SV=1 - [C9JYM0_HUMAN]	0	4636000	3380000
60S ribosomal protein L22-like 1 OS=Homo sapiens OX=9606 GN=RPL22L1 PE=1 SV=1 - [C9JYQ9_HUMAN]	0	8764000	9267000
Single-stranded DNA-binding protein, mitochondrial (Fragment) OS=Homo sapiens OX=9606 GN=SSBP1 PE=1 SV=1 - [C9K0U8_HUMAN]	0	0	0
60S ribosomal protein L32 (Fragment) OS=Homo sapiens OX=9606 GN=RPL32 PE=1 SV=1 - [D3YTB1_HUMAN]	6144000	146900000	54510000
Heterogeneous nuclear ribonucleoprotein A/B OS=Homo sapiens OX=9606 GN=HNRNPAB PE=1 SV=1 - [D6R9P3_HUMAN]	2806000	110700000	203800000
E3 ubiquitin-protein transferase MAEA OS=Homo sapiens OX=9606 GN=MAEA PE=1 SV=1 - [D6RA86_HUMAN]	0	2521000	0
Prohibitin (Fragment) OS=Homo sapiens OX=9606 GN=PHB PE=1 SV=1 - [D6RBK0_HUMAN]	0	0	0
AIR carboxylase OS=Homo sapiens OX=9606 GN=PAICS PE=1 SV=1 - [D6RF62_HUMAN]	0	0	5905000
Calnexin (Fragment) OS=Homo sapiens OX=9606 GN=CANX PE=1 SV=1 - [D6RFL1_HUMAN]	0	0	0
Receptor of-activated protein C kinase 1 (Fragment) OS=Homo sapiens OX=9606 GN=RACK1 PE=1 SV=1 - [D6RFX4_HUMAN]	0	7763000	0
Exosome complex component RRP45 OS=Homo sapiens OX=9606 GN=EXOSC9 PE=1 SV=1 - [D6RIY6_HUMAN]	0	4256000	0
CLIP-associating protein 2 OS=Homo sapiens OX=9606 GN=CLASP2 PE=1 SV=2 - [E3W994_HUMAN]	0	3890000	2592000
DNA helicase (Fragment) OS=Homo sapiens OX=9606 GN=MCM4 PE=1 SV=9 - [E5RG31_HUMAN]	0	0	0
Receptor expression-enhancing protein OS=Homo sapiens OX=9606 GN=REEP4 PE=1 SV=1 - [E5RGS2_HUMAN]	0	0	0
60S ribosomal protein L30 (Fragment) OS=Homo sapiens OX=9606 GN=RPL30 PE=1 SV=1 - [E5RI99_HUMAN]	10590000	211900000	68840000
3'-5' exoribonuclease 1 OS=Homo sapiens OX=9606 GN=ERI1 PE=1 SV=1 - [E5RIV7_HUMAN]	0	0	0
39S ribosomal protein L15, mitochondrial (Fragment) OS=Homo sapiens OX=9606 GN=MRPL15 PE=1 SV=2 - [E5RIZ4_HUMAN]	0	6725000	3649000
Vesicle-associated membrane protein-associated protein B/C OS=Homo sapiens OX=9606 GN=VAPB PE=1 SV=1 - [E5RK64_HUMAN]	0	8313000	0
Lymphocyte cytosolic protein 2 (Fragment) OS=Homo sapiens OX=9606 GN=LCP2 PE=1 SV=1 - [E5RKA2_HUMAN]	0	0	0
Protein PRRC2C OS=Homo sapiens OX=9606 GN=PRRC2C PE=1 SV=1 - [E7EPN9_HUMAN]	0	14400000	12220000
Lactotransferrin (Fragment) OS=Homo sapiens OX=9606 GN=LTF PE=1 SV=1 - [E7EQB2_HUMAN]	0	0	0
Lutropin-choriogonadotropic hormone receptor OS=Homo sapiens OX=9606 GN=LHCGR PE=4 SV=1 - [E7EQB5_HUMAN]	0	7498000	0
Breast cancer type 1 susceptibility protein (Fragment) OS=Homo sapiens OX=9606 GN=BRCA1 PE=1 SV=1 - [E7EQW4_HUMAN]	0	71300000	0
U2 snRNP-associated SURP motif-containing protein OS=Homo sapiens OX=9606 GN=U2SURP PE=1 SV=1 - [E7ET15_HUMAN]	0	4308000	0
Non-specific serine/threonine protein kinase OS=Homo sapiens OX=9606 GN=MARK2 PE=1 SV=1 - [E7ETY4_HUMAN]	0	5573000	6973000
Fragile X mental retardation syndrome-related protein 1 OS=Homo sapiens OX=9606 GN=FXR1 PE=1 SV=1 - [E7EU85_HUMAN]	0	8524000	9493000
Glyceraldehyde-3-phosphate dehydrogenase OS=Homo sapiens OX=9606 GN=GAPDH PE=1 SV=1 - [E7EUT5_HUMAN]	0	0	4304000
Double-stranded RNA-binding protein Staufen homolog 2 OS=Homo sapiens OX=9606 GN=STAU2 PE=1 SV=1 - [E7EVI1_HUMAN]	0	5845000	7147000
Pre-mRNA-processing factor 31 OS=Homo sapiens OX=9606 GN=PRPF31 PE=1 SV=1 - [E7EVX8_HUMAN]	0	6377000	4827000
Eukaryotic translation initiation factor 4 gamma 1 OS=Homo sapiens OX=9606 GN=EIF4G1 PE=1 SV=1 - [E7EX73_HUMAN]	0	31120000	28790000
Kinase suppressor of Ras 2 OS=Homo sapiens OX=9606 GN=KSR2 PE=1 SV=1 - [E9PB13_HUMAN]	1127000	0	0
28S ribosomal protein S17, mitochondrial (Fragment) OS=Homo sapiens OX=9606 GN=MRPS17 PE=1 SV=1 - [E9PE17_HUMAN]	0	7683000	23270000
Transducin beta-like protein 2 OS=Homo sapiens OX=9606 GN=TBL2 PE=1 SV=1 - [E9PF19_HUMAN]	0	2947000	0
Cleavage stimulation factor subunit 2 OS=Homo sapiens OX=9606 GN=CSTF2 PE=1 SV=1 - [E9PID8_HUMAN]	0	0	757100
Probable ATP-dependent RNA helicase DDX20 OS=Homo sapiens OX=9606 GN=DDX20 PE=1 SV=1 - [E9PJ60_HUMAN]	0	0	0
HBS1-like protein OS=Homo sapiens OX=9606 GN=HBS1L PE=1 SV=1 - [E9PJ90_HUMAN]	0	2029000	0
Heat shock cognate 71 kDa protein (Fragment) OS=Homo sapiens OX=9606 GN=HSPA8 PE=1 SV=8 - [E9PK54_HUMAN]	10580000	199900000	175900000
26S proteasome regulatory subunit 6A (Fragment) OS=Homo sapiens OX=9606 GN=PSMC3 PE=1 SV=2 - [E9PKD5_HUMAN]	0	2529000	1166000
Protein arginine N-methyltransferase 1 OS=Homo sapiens OX=9606 GN=PRMT1 PE=1 SV=1 - [E9PKG1_HUMAN]	298100	12630000	5373000
Cofilin, non-muscle isoform (Fragment) OS=Homo sapiens OX=9606 GN=CFL1 PE=1 SV=1 - [E9PLJ3_HUMAN]	2317000	0	3196000
60S ribosomal protein L27a OS=Homo sapiens OX=9606 GN=RPL27A PE=1 SV=1 - [E9PLL6_HUMAN]	12330000	259300000	239400000
Baculoviral IAP repeat-containing protein 2 OS=Homo sapiens OX=9606 GN=BIRC2 PE=1 SV=1 - [E9PMH5_HUMAN]	0	18330000	0
Chloride channel, nucleotide sensitive 1A OS=Homo sapiens OX=9606 GN=CLNS1A PE=1 SV=1 - [E9PMI6_HUMAN]	11060000	0	5610000
Uncharacterized protein C11orf98 OS=Homo sapiens OX=9606 GN=C11orf98 PE=4 SV=2 - [CK098_HUMAN]	0	15360000	7934000
Chromosome 11 open reading frame 58 (Fragment) OS=Homo sapiens OX=9606 GN=C11orf58 PE=1 SV=1 - [E9PRZ9_HUMAN]	0	0	3825000
Stomatin-like protein 2, mitochondrial OS=Homo sapiens OX=9606 GN=STOML2 PE=1 SV=1 - [F2Z2I8_HUMAN]	0	0	0
Exocyst complex component 6 OS=Homo sapiens OX=9606 GN=EXOC6 PE=1 SV=1 - [F2Z3K0_HUMAN]	0	0	9246000
Proteasome subunit alpha type-1 OS=Homo sapiens OX=9606 GN=PSMA1 PE=1 SV=1 - [F5GX11_HUMAN]	0	3800000	0
Multifunctional methyltransferase subunit TRM112-like protein OS=Homo sapiens OX=9606 GN=TRMT112 PE=1 SV=1 - [F5GX77_HUMAN]	0	4869000	4573000
Myosin-binding protein C, cardiac-type OS=Homo sapiens OX=9606 GN=MYBPC3 PE=1 SV=1 - [F5GZR4_HUMAN]	0	0	623300
Replication factor C subunit 5 (Fragment) OS=Homo sapiens OX=9606 GN=RFC5 PE=1 SV=1 - [F5H304_HUMAN]	0	1341000	0
AP complex subunit sigma OS=Homo sapiens OX=9606 GN=AP3S1 PE=1 SV=1 - [F5H459_HUMAN]	0	0	0
RING finger protein 10 (Fragment) OS=Homo sapiens OX=9606 GN=RNF10 PE=1 SV=1 - [F5H510_HUMAN]	0	3469000	0
L-lactate dehydrogenase OS=Homo sapiens OX=9606 GN=LDHC PE=1 SV=1 - [F5H5G7_HUMAN]	0	0	0
RNA helicase OS=Homo sapiens OX=9606 GN=DDX55 PE=1 SV=1 - [F5H5U2_HUMAN]	0	0	1611000
Unconventional myosin-Ic OS=Homo sapiens OX=9606 GN=MYO1C PE=1 SV=1 - [F5H6E2_HUMAN]	511900	0	0
Protein mago nashi homolog 2 OS=Homo sapiens OX=9606 GN=MAGOHB PE=3 SV=1 - [F5H6P7_HUMAN]	663000	0	0
GTP-binding protein 1 (Fragment) OS=Homo sapiens OX=9606 GN=GTPBP1 PE=1 SV=1 - [F5H716_HUMAN]	0	0	0
BRCA1 associated RING domain 1 isoform delta OS=Homo sapiens OX=9606 GN=BARD1 PE=1 SV=1 - [F6MDI1_HUMAN]	0	0	0
Aspartate carbamoyltransferase OS=Homo sapiens OX=9606 GN=CAD PE=1 SV=1 - [F8VPD4_HUMAN]	0	9377000	4924000
Poly(rC)-binding protein 2 (Fragment) OS=Homo sapiens OX=9606 GN=PCBP2 PE=1 SV=2 - [F8VRH0_HUMAN]	0	8345000	0
1,4-beta-N-acetylmuramidase C OS=Homo sapiens OX=9606 GN=LYZ PE=1 SV=1 - [F8VV32_HUMAN]	0	0	0
Phosphate carrier protein, mitochondrial OS=Homo sapiens OX=9606 GN=SLC25A3 PE=1 SV=1 - [F8VVM2_HUMAN]	0	8002000	21030000
Serine/threonine-protein phosphatase OS=Homo sapiens OX=9606 GN=PPP1CC PE=1 SV=1 - [F8VYE8_HUMAN]	0	6218000	0
Myosin light polypeptide 6 OS=Homo sapiens OX=9606 GN=MYL6 PE=1 SV=1 - [F8VZU9_HUMAN]	2599000	0	821000
Nascent polypeptide-associated complex subunit alpha (Fragment) OS=Homo sapiens OX=9606 GN=NACA PE=1 SV=1 - [F8W1N5_HUMAN]	0	0	0
Myosin light polypeptide 6 OS=Homo sapiens OX=9606 GN=MYL6 PE=1 SV=1 - [F8W1R7_HUMAN]	4464000	0	4766000
Helix-destabilizing protein OS=Homo sapiens OX=9606 GN=HNRNPA1 PE=1 SV=2 - [F8W6I7_HUMAN]	7452000	195800000	229700000
Hemoglobin subunit beta (Fragment) OS=Homo sapiens OX=9606 GN=HBB PE=1 SV=1 - [F8W6P5_HUMAN]	0	0	0
Crossover junction endonuclease EME1 (Fragment) OS=Homo sapiens OX=9606 GN=EME1 PE=1 SV=1 - [F8W714_HUMAN]	0	0	0
60S ribosomal protein L10 OS=Homo sapiens OX=9606 GN=RPL10 PE=1 SV=2 - [F8W7C6_HUMAN]	3032000	178100000	103200000
Lariat debranching enzyme OS=Homo sapiens OX=9606 GN=DBR1 PE=1 SV=1 - [F8WAY1_HUMAN]	0	1099000	0
Calmodulin-2 OS=Homo sapiens OX=9606 GN=CALM2 PE=1 SV=1 - [F8WBR5_HUMAN]	1317000	0	0
Nuclear cap-binding protein subunit 2 OS=Homo sapiens OX=9606 GN=NCBP2 PE=1 SV=1 - [F8WE41_HUMAN]	0	0	3967000
ADP-ribosylation factor-like protein 6-interacting protein 4 OS=Homo sapiens OX=9606 GN=ARL6IP4 PE=1 SV=1 - [F8WEP2_HUMAN]	0	5368000	0
Large subunit GTPase 1 homolog OS=Homo sapiens OX=9606 GN=LSG1 PE=1 SV=1 - [F8WFC6_HUMAN]	0	0	0
Cleavage and polyadenylation specificity factor subunit 6 OS=Homo sapiens OX=9606 GN=CPSF6 PE=1 SV=1 - [F8WJN3_HUMAN]	0	0	3464000
RNA helicase OS=Homo sapiens OX=9606 GN=DDX56 PE=1 SV=1 - [G3V0G3_HUMAN]	0	3369000	6089000
60S ribosomal protein L18 OS=Homo sapiens OX=9606 GN=RPL18 PE=1 SV=1 - [G3V203_HUMAN]	18080000	282600000	176200000
BAG family molecular chaperone regulator 5 (Fragment) OS=Homo sapiens OX=9606 GN=BAG5 PE=1 SV=1 - [G3V274_HUMAN]	0	0	0
Proteasome subunit alpha type OS=Homo sapiens OX=9606 GN=PSMA6 PE=1 SV=1 - [G3V3U4_HUMAN]	0	6614000	2552000
Heterogeneous nuclear ribonucleoproteins C1/C2 (Fragment) OS=Homo sapiens OX=9606 GN=HNRNPC PE=1 SV=1 - [G3V4W0_HUMAN]	1733000	14390000	21720000
RNA helicase OS=Homo sapiens OX=9606 GN=DDX24 PE=1 SV=1 - [G3V529_HUMAN]	0	4754000	4012000
Nuclear export mediator factor NEMF (Fragment) OS=Homo sapiens OX=9606 GN=NEMF PE=1 SV=8 - [G3V5V3_HUMAN]	0	10070000	823000
Serine/threonine-protein phosphatase 4 regulatory subunit 3A OS=Homo sapiens OX=9606 GN=PPP4R3A PE=1 SV=1 - [G3V5Z3_HUMAN]	0	0	4617000
Protein FAM133B OS=Homo sapiens OX=9606 GN=FAM133B PE=1 SV=1 - [G3XAI9_HUMAN]	1156000	0	0
Lamina-associated polypeptide 2, isoforms beta/gamma OS=Homo sapiens OX=9606 GN=TMPO PE=1 SV=1 - [G5E972_HUMAN]	1236000	0	3287000
28S ribosomal protein S22, mitochondrial OS=Homo sapiens OX=9606 GN=MRPS22 PE=1 SV=1 - [G5E9W7_HUMAN]	0	25180000	20070000
Centrosomal protein of 170 kDa (Fragment) OS=Homo sapiens OX=9606 GN=CEP170 PE=1 SV=1 - [H0Y2V6_HUMAN]	0	4720000	0
Histone lysine demethylase PHF8 (Fragment) OS=Homo sapiens OX=9606 GN=PHF8 PE=1 SV=1 - [H0Y3N9_HUMAN]	0	0	3095000
Thyroid adenoma-associated protein (Fragment) OS=Homo sapiens OX=9606 GN=THADA PE=1 SV=1 - [H0Y3V5_HUMAN]	0	0	0
Spliceosome RNA helicase DDX39B (Fragment) OS=Homo sapiens OX=9606 GN=DDX39B PE=1 SV=1 - [H0Y400_HUMAN]	0	0	0
Amphiphysin (Fragment) OS=Homo sapiens OX=9606 GN=AMPH PE=4 SV=1 - [H0Y5S4_HUMAN]	0	0	0
39S ribosomal protein L43, mitochondrial (Fragment) OS=Homo sapiens OX=9606 GN=MRPL43 PE=1 SV=1 - [H0Y6Y8_HUMAN]	0	5816000	6456000
Heterogeneous nuclear ribonucleoprotein D0 (Fragment) OS=Homo sapiens OX=9606 GN=HNRNPD PE=1 SV=8 - [H0Y8G5_HUMAN]	2626000	87570000	188800000
G-rich sequence factor 1 (Fragment) OS=Homo sapiens OX=9606 GN=GRSF1 PE=1 SV=1 - [H0Y8R1_HUMAN]	0	6573000	5688000
Collagen alpha-5(IV) chain (Fragment) OS=Homo sapiens OX=9606 GN=COL4A5 PE=1 SV=1 - [H0Y998_HUMAN]	0	0	2028000
Splicing factor, proline- and glutamine-rich (Fragment) OS=Homo sapiens OX=9606 GN=SFPQ PE=1 SV=1 - [H0Y9K7_HUMAN]	0	0	3159000
Eukaryotic translation elongation factor 1 epsilon-1 (Fragment) OS=Homo sapiens OX=9606 GN=EEF1E1 PE=1 SV=1 - [H0YAL7_HUMAN]	600800	0	0
Survival motor neuron protein (Fragment) OS=Homo sapiens OX=9606 GN=SMN2 PE=1 SV=1 - [H0YBZ9_HUMAN]	0	0	0
Cytoskeleton-associated protein 5 (Fragment) OS=Homo sapiens OX=9606 GN=CKAP5 PE=1 SV=8 - [H0YCF6_HUMAN]	0	0	1942000
Ubiquitinyl hydrolase 1 (Fragment) OS=Homo sapiens OX=9606 GN=USP33 PE=1 SV=1 - [H0YCV3_HUMAN]	0	13140000	0
Serine/threonine-protein phosphatase 6 regulatory subunit 3 (Fragment) OS=Homo sapiens OX=9606 GN=PPP6R3 PE=1 SV=1 - [H0YDW1_HUMAN]	0	0	0
RNA-binding protein 25 (Fragment) OS=Homo sapiens OX=9606 GN=RBM25 PE=1 SV=1 - [H0YE46_HUMAN]	0	0	0
Histone-binding protein RBBP4 (Fragment) OS=Homo sapiens OX=9606 GN=RBBP4 PE=1 SV=1 - [H0YF10_HUMAN]	0	3068000	0
Uncharacterized protein (Fragment) OS=Homo sapiens OX=9606 PE=1 SV=1 - [H0YGG7_HUMAN]	0	0	0
Ataxin-2 OS=Homo sapiens OX=9606 GN=ATXN2 PE=1 SV=2 - [H0YH87_HUMAN]	448000	9350000	5019000
Nucleosome assembly protein 1-like 1 (Fragment) OS=Homo sapiens OX=9606 GN=NAP1L1 PE=1 SV=1 - [H0YHC3_HUMAN]	546200	8485000	1872000
Growth/differentiation factor 11 (Fragment) OS=Homo sapiens OX=9606 GN=GDF11 PE=1 SV=1 - [H0YI30_HUMAN]	0	0	3211000
Cleavage and polyadenylation specificity factor subunit 2 (Fragment) OS=Homo sapiens OX=9606 GN=CPSF2 PE=1 SV=1 - [H0YJF4_HUMAN]	0	0	0
Proteasome endopeptidase complex (Fragment) OS=Homo sapiens OX=9606 GN=PSMB5 PE=1 SV=1 - [H0YJM8_HUMAN]	0	3493000	0
Endoribonuclease Dicer OS=Homo sapiens OX=9606 GN=DICER1 PE=1 SV=2 - [H0YJZ6_HUMAN]	0	0	0
Proteasome subunit alpha type-4 (Fragment) OS=Homo sapiens OX=9606 GN=PSMA4 PE=1 SV=1 - [H0YKS0_HUMAN]	169800	3167000	0
Chromatin-remodeling ATPase INO80 OS=Homo sapiens OX=9606 GN=INO80 PE=1 SV=1 - [H0YMN5_HUMAN]	0	0	0
Annexin (Fragment) OS=Homo sapiens OX=9606 GN=ANXA2 PE=1 SV=1 - [H0YNP5_HUMAN]	0	0	0
Partner and localizer of BRCA2 OS=Homo sapiens OX=9606 GN=PALB2 PE=1 SV=3 - [H3BN63_HUMAN]	0	0	1144000
Acyl carrier protein (Fragment) OS=Homo sapiens OX=9606 GN=NDUFAB1 PE=1 SV=1 - [H3BNK3_HUMAN]	0	2645000	2835000
RNA-binding protein with serine-rich domain 1 OS=Homo sapiens OX=9606 GN=RNPS1 PE=1 SV=1 - [H3BPG5_HUMAN]	618700	0	0
Cerebellin-1 OS=Homo sapiens OX=9606 GN=CBLN1 PE=1 SV=1 - [H3BQD0_HUMAN]	0	0	0
Poly(rC)-binding protein 2 (Fragment) OS=Homo sapiens OX=9606 GN=PCBP2 PE=1 SV=1 - [H3BRU6_HUMAN]	2236000	24540000	19390000
Zinc finger protein 768 OS=Homo sapiens OX=9606 GN=ZNF768 PE=1 SV=2 - [H3BS42_HUMAN]	0	6442000	3996000
Sphingosine-1-phosphate lyase 1 (Fragment) OS=Homo sapiens OX=9606 GN=SGPL1 PE=1 SV=1 - [H7BXL7_HUMAN]	0	7366000	0
RNA helicase OS=Homo sapiens OX=9606 GN=DHX30 PE=1 SV=1 - [H7BXY3_HUMAN]	0	17640000	10960000
Fanconi anemia group D2 protein (Fragment) OS=Homo sapiens OX=9606 GN=FANCD2 PE=1 SV=1 - [H7BZJ7_HUMAN]	0	0	0
Cytoplasmic dynein 2 intermediate chain 1 (Fragment) OS=Homo sapiens OX=9606 GN=DYNC2I1 PE=1 SV=1 - [H7C022_HUMAN]	0	0	4577000
Replication factor C subunit 4 (Fragment) OS=Homo sapiens OX=9606 GN=RFC4 PE=1 SV=1 - [H7C1P0_HUMAN]	0	0	2158000
Interleukin-1 receptor-associated kinase 1 (Fragment) OS=Homo sapiens OX=9606 GN=IRAK1 PE=1 SV=1 - [H7C224_HUMAN]	0	10730000	0
Ankyrin repeat and KH domain-containing protein 1 (Fragment) OS=Homo sapiens OX=9606 GN=ANKHD1 PE=1 SV=1 - [H7C2F5_HUMAN]	0	2956000	0
Cystathionine beta-synthase (Fragment) OS=Homo sapiens OX=9606 GN=CBS PE=1 SV=1 - [H7C2H4_HUMAN]	0	0	0
Arsenite-resistance protein 2 (Fragment) OS=Homo sapiens OX=9606 GN=SRRT PE=1 SV=1 - [H7C3A1_HUMAN]	0	3985000	3265000
TRAF family member-associated NF-kappa-B activator (Fragment) OS=Homo sapiens OX=9606 GN=TANK PE=1 SV=1 - [H7C3L4_HUMAN]	0	7177000	3857000
Peroxiredoxin-4 (Fragment) OS=Homo sapiens OX=9606 GN=PRDX4 PE=1 SV=1 - [H7C3T4_HUMAN]	712500	5017000	3471000
Signal recognition particle receptor subunit beta (Fragment) OS=Homo sapiens OX=9606 GN=SRPRB PE=1 SV=1 - [H7C4H2_HUMAN]	0	0	5660000
Histone RNA hairpin-binding protein (Fragment) OS=Homo sapiens OX=9606 GN=SLBP PE=1 SV=1 - [H7C4H8_HUMAN]	0	3671000	4416000
P-type Ca(2+) transporter (Fragment) OS=Homo sapiens OX=9606 GN=ATP2A2 PE=1 SV=1 - [H7C5W9_HUMAN]	0	0	0
Coordinator of PRMT5 and differentiation stimulator OS=Homo sapiens OX=9606 GN=COPRS PE=1 SV=1 - [H9KV77_HUMAN]	4277000	0	4159000
Pre-mRNA-processing-splicing factor 8 (Fragment) OS=Homo sapiens OX=9606 GN=PRPF8 PE=1 SV=8 - [I3L0J9_HUMAN]	0	2366000	0
A-kinase anchor protein 1, mitochondrial (Fragment) OS=Homo sapiens OX=9606 GN=AKAP1 PE=1 SV=1 - [I3L0K6_HUMAN]	0	0	763200
MYC-associated zinc finger protein (Purine-binding transcription factor), isoform CRA_e OS=Homo sapiens OX=9606 GN=MAZ PE=1 SV=1 - [I3L0M3_HUMAN]	0	0	3276000
Gem-associated protein 4 OS=Homo sapiens OX=9606 GN=GEMIN4 PE=1 SV=1 - [I3L2C7_HUMAN]	0	45370000	15660000
Mapk-regulated corepressor-interacting protein 1 OS=Homo sapiens OX=9606 GN=MCRIP1 PE=1 SV=1 - [I3L2L5_HUMAN]	0	0	2165000
Serine/threonine-protein kinase PLK1 OS=Homo sapiens OX=9606 GN=PLK1 PE=1 SV=1 - [I3L387_HUMAN]	0	0	10240000
Eukaryotic translation initiation factor 5A (Fragment) OS=Homo sapiens OX=9606 GN=EIF5A PE=1 SV=8 - [I3L397_HUMAN]	0	3758000	3062000
RNA helicase OS=Homo sapiens OX=9606 GN=EIF4A3 PE=1 SV=2 - [I3L3H2_HUMAN]	0	3658000	4479000
Fatty acid-binding protein 5 OS=Homo sapiens OX=9606 GN=FABP5 PE=1 SV=1 - [I6L8B7_HUMAN]	0	0	0
26S proteasome non-ATPase regulatory subunit 13 OS=Homo sapiens OX=9606 GN=PSMD13 PE=1 SV=1 - [J3KNQ3_HUMAN]	0	1218000	2960000
NME1-NME2 readthrough OS=Homo sapiens OX=9606 GN=NME1-NME2 PE=1 SV=1 - [J3KPD9_HUMAN]	0	3482000	7468000
Lysyl-tRNA synthetase (Fragment) OS=Homo sapiens OX=9606 GN=KARS1 PE=1 SV=1 - [J3KRL2_HUMAN]	226400	0	0
Mitogen-activated protein kinase kinase kinase 3 OS=Homo sapiens OX=9606 GN=MAP3K3 PE=1 SV=1 - [J3KRN4_HUMAN]	0	0	2528000
DEAD box protein 5 OS=Homo sapiens OX=9606 GN=DDX5 PE=1 SV=1 - [J3KTA4_HUMAN]	5439000	926700000	571200000
Serine/arginine-rich splicing factor 2 (Fragment) OS=Homo sapiens OX=9606 GN=SRSF2 PE=1 SV=1 - [J3QL05_HUMAN]	0	14040000	25870000
Small nuclear ribonucleoprotein-associated protein N (Fragment) OS=Homo sapiens OX=9606 GN=SNRPN PE=1 SV=1 - [J3QLE5_HUMAN]	4268000	10900000	3245000
Small nuclear ribonucleoprotein Sm D1 OS=Homo sapiens OX=9606 GN=SNRPD1 PE=1 SV=1 - [J3QLI9_HUMAN]	11870000	8878000	4320000
Ribosomal protein L19 OS=Homo sapiens OX=9606 GN=RPL19 PE=1 SV=1 - [J3QR09_HUMAN]	6866000	242900000	341100000
Importin subunit beta-1 (Fragment) OS=Homo sapiens OX=9606 GN=KPNB1 PE=1 SV=8 - [J3QR48_HUMAN]	0	0	2335000
U3 small nucleolar RNA-associated protein 18 homolog (Fragment) OS=Homo sapiens OX=9606 GN=UTP18 PE=1 SV=1 - [J3QR85_HUMAN]	0	0	0
Ribosomal L1 domain-containing protein 1 (Fragment) OS=Homo sapiens OX=9606 GN=RSL1D1 PE=1 SV=1 - [J3QSV6_HUMAN]	0	27790000	23360000
Mitotic checkpoint protein BUB3 (Fragment) OS=Homo sapiens OX=9606 GN=BUB3 PE=1 SV=1 - [J3QT28_HUMAN]	0	6839000	0
Hsp90 co-chaperone Cdc37 (Fragment) OS=Homo sapiens OX=9606 GN=CDC37 PE=1 SV=1 - [K7EIU0_HUMAN]	0	0	3653000
Kelch-like ECH-associated protein 1 (Fragment) OS=Homo sapiens OX=9606 GN=KEAP1 PE=1 SV=1 - [K7EJ49_HUMAN]	0	0	0
26S proteasome non-ATPase regulatory subunit 8 OS=Homo sapiens OX=9606 GN=PSMD8 PE=1 SV=1 - [K7EJC1_HUMAN]	0	4754000	0
Zinc finger protein 226 OS=Homo sapiens OX=9606 GN=ZNF226 PE=1 SV=1 - [K7EK05_HUMAN]	0	296900	0
Coactivator-associated arginine methyltransferase 1 (Fragment) OS=Homo sapiens OX=9606 GN=CARM1 PE=1 SV=1 - [K7EK20_HUMAN]	0	0	0
39S ribosomal protein L4, mitochondrial OS=Homo sapiens OX=9606 GN=MRPL4 PE=1 SV=1 - [K7EKI4_HUMAN]	0	0	3802000
Ubiquitin carboxyl-terminal hydrolase 36 OS=Homo sapiens OX=9606 GN=USP36 PE=1 SV=1 - [K7ELR5_HUMAN]	0	7287000	0
Glyoxylate reductase 1 homolog (Fragment) OS=Homo sapiens OX=9606 GN=GLYR1 PE=1 SV=2 - [K7EMM8_HUMAN]	0	0	3150000
Histone H3 OS=Homo sapiens OX=9606 GN=H3-3B PE=1 SV=1 - [K7EMV3_HUMAN]	1624000	23670000	8897000
U2 snRNP auxiliary factor large subunit OS=Homo sapiens OX=9606 GN=U2AF2 PE=1 SV=1 - [K7ENG2_HUMAN]	0	16720000	11100000
Transmembrane channel-like protein 6 (Fragment) OS=Homo sapiens OX=9606 GN=TMC6 PE=1 SV=1 - [K7ENM6_HUMAN]	0	0	17560000
DAZ-associated protein 1 (Fragment) OS=Homo sapiens OX=9606 GN=DAZAP1 PE=1 SV=2 - [K7EQ02_HUMAN]	0	0	0
RNA-binding motif protein 42 OS=Homo sapiens OX=9606 GN=RBM42 PE=1 SV=1 - [K7EQ03_HUMAN]	0	0	3948000
ATP synthase subunit alpha, mitochondrial (Fragment) OS=Homo sapiens OX=9606 GN=ATP5F1A PE=1 SV=1 - [K7EQH4_HUMAN]	0	0	2679000
Cyclin-dependent kinase inhibitor 2A OS=Homo sapiens OX=9606 GN=CDKN2A PE=1 SV=1 - [K7ES20_HUMAN]	0	0	5553000
Heterogeneous nuclear ribonucleoprotein L (Fragment) OS=Homo sapiens OX=9606 GN=HNRNPL PE=1 SV=1 - [M0QXS5_HUMAN]	1461000	7227000	8135000
Zinc finger CCCH domain-containing protein 4 (Fragment) OS=Homo sapiens OX=9606 GN=ZC3H4 PE=1 SV=1 - [M0QY97_HUMAN]	0	0	1750000
Exosome complex component RRP46 OS=Homo sapiens OX=9606 GN=EXOSC5 PE=1 SV=1 - [M0R050_HUMAN]	0	0	0
Coatomer subunit epsilon OS=Homo sapiens OX=9606 GN=COPE PE=1 SV=1 - [M0R061_HUMAN]	0	2439000	0
40S ribosomal protein S5 (Fragment) OS=Homo sapiens OX=9606 GN=RPS5 PE=1 SV=1 - [M0R0F0_HUMAN]	1858000	194700000	147200000
40S ribosomal protein S19 (Fragment) OS=Homo sapiens OX=9606 GN=RPS19 PE=1 SV=1 - [M0R2L9_HUMAN]	2252000	265900000	351300000
60S ribosomal protein L40 (Fragment) OS=Homo sapiens OX=9606 GN=UBA52 PE=1 SV=1 - [M0R2S1_HUMAN]	3756000	65130000	37000000
Symplekin OS=Homo sapiens OX=9606 GN=SYMPK PE=1 SV=1 - [M0R3C7_HUMAN]	0	1994000	0
AH receptor-interacting protein OS=Homo sapiens OX=9606 GN=AIP PE=1 SV=2 - [AIP_HUMAN]	0	2411000	0
26S proteasome non-ATPase regulatory subunit 11 OS=Homo sapiens OX=9606 GN=PSMD11 PE=1 SV=3 - [PSD11_HUMAN]	0	1907000	1066000
26S proteasome non-ATPase regulatory subunit 12 OS=Homo sapiens OX=9606 GN=PSMD12 PE=1 SV=3 - [PSD12_HUMAN]	0	0	1043000
Membrane-associated progesterone receptor component 1 OS=Homo sapiens OX=9606 GN=PGRMC1 PE=1 SV=3 - [PGRC1_HUMAN]	0	0	0
Eukaryotic translation initiation factor 3 subunit F OS=Homo sapiens OX=9606 GN=EIF3F PE=1 SV=1 - [EIF3F_HUMAN]	0	22010000	3980000
Cell division cycle 7-related protein kinase OS=Homo sapiens OX=9606 GN=CDC7 PE=1 SV=1 - [CDC7_HUMAN]	0	0	0
Importin-5 OS=Homo sapiens OX=9606 GN=IPO5 PE=1 SV=4 - [IPO5_HUMAN]	0	5182000	0
DNA-directed RNA polymerase, mitochondrial OS=Homo sapiens OX=9606 GN=POLRMT PE=1 SV=2 - [RPOM_HUMAN]	0	3678000	0
Insulin-like growth factor 2 mRNA-binding protein 3 OS=Homo sapiens OX=9606 GN=IGF2BP3 PE=1 SV=2 - [IF2B3_HUMAN]	845300	34010000	30330000
RNA 3'-terminal phosphate cyclase OS=Homo sapiens OX=9606 GN=RTCA PE=1 SV=1 - [RTCA_HUMAN]	0	6001000	1796000
TNF receptor-associated factor 5 OS=Homo sapiens OX=9606 GN=TRAF5 PE=1 SV=2 - [TRAF5_HUMAN]	0	0	2259000000
Serine/threonine-protein phosphatase 6 catalytic subunit OS=Homo sapiens OX=9606 GN=PPP6C PE=1 SV=1 - [PPP6_HUMAN]	0	4347000	0
Insulin receptor substrate 4 OS=Homo sapiens OX=9606 GN=IRS4 PE=1 SV=1 - [IRS4_HUMAN]	0	6922000	6008000
Protein arginine N-methyltransferase 5 OS=Homo sapiens OX=9606 GN=PRMT5 PE=1 SV=4 - [ANM5_HUMAN]	288700000	106200000	42780000
Histone acetyltransferase type B catalytic subunit OS=Homo sapiens OX=9606 GN=HAT1 PE=1 SV=1 - [HAT1_HUMAN]	0	2679000	0
NF-kappa-B-repressing factor OS=Homo sapiens OX=9606 GN=NKRF PE=1 SV=2 - [NKRF_HUMAN]	0	7074000	3600000
28S ribosomal protein S12, mitochondrial OS=Homo sapiens OX=9606 GN=MRPS12 PE=1 SV=1 - [RT12_HUMAN]	0	623800	6760000
Protein phosphatase 1G OS=Homo sapiens OX=9606 GN=PPM1G PE=1 SV=1 - [PPM1G_HUMAN]	0	0	3217000
Eukaryotic translation initiation factor 3 subunit D OS=Homo sapiens OX=9606 GN=EIF3D PE=1 SV=1 - [EIF3D_HUMAN]	0	17140000	13630000
DNA-directed RNA polymerase I subunit RPA34 OS=Homo sapiens OX=9606 GN=POLR1G PE=1 SV=1 - [RPA34_HUMAN]	0	2767000	0
Melanoma-associated antigen B2 OS=Homo sapiens OX=9606 GN=MAGEB2 PE=1 SV=3 - [MAGB2_HUMAN]	0	8400000	13410000
Nucleoporin NUP42 OS=Homo sapiens OX=9606 GN=NUP42 PE=1 SV=1 - [NUP42_HUMAN]	0	0	1267000
Pre-mRNA-splicing factor ATP-dependent RNA helicase DHX15 OS=Homo sapiens OX=9606 GN=DHX15 PE=1 SV=2 - [DHX15_HUMAN]	1373000	14080000	11160000
U4/U6 small nuclear ribonucleoprotein Prp4 OS=Homo sapiens OX=9606 GN=PRPF4 PE=1 SV=2 - [PRP4_HUMAN]	0	0	2325000
26S proteasome non-ATPase regulatory subunit 3 OS=Homo sapiens OX=9606 GN=PSMD3 PE=1 SV=2 - [PSMD3_HUMAN]	0	5155000	0
U4/U6.U5 tri-snRNP-associated protein 1 OS=Homo sapiens OX=9606 GN=SART1 PE=1 SV=1 - [SNUT1_HUMAN]	0	0	3264000
RNA-binding protein Musashi homolog 1 OS=Homo sapiens OX=9606 GN=MSI1 PE=1 SV=1 - [MSI1H_HUMAN]	0	0	0
Heterogeneous nuclear ribonucleoprotein R OS=Homo sapiens OX=9606 GN=HNRNPR PE=1 SV=1 - [HNRPR_HUMAN]	2186000	58160000	47320000
U4/U6 small nuclear ribonucleoprotein Prp3 OS=Homo sapiens OX=9606 GN=PRPF3 PE=1 SV=2 - [PRPF3_HUMAN]	0	12930000	2008000
Pleiotropic regulator 1 OS=Homo sapiens OX=9606 GN=PLRG1 PE=1 SV=1 - [PLRG1_HUMAN]	0	5016000	4388000
BUB3-interacting and GLEBS motif-containing protein ZNF207 OS=Homo sapiens OX=9606 GN=ZNF207 PE=1 SV=1 - [ZN207_HUMAN]	0	0	6932000
A-kinase anchor protein 8 OS=Homo sapiens OX=9606 GN=AKAP8 PE=1 SV=1 - [AKAP8_HUMAN]	0	2048000	7420000
Calumenin OS=Homo sapiens OX=9606 GN=CALU PE=1 SV=2 - [CALU_HUMAN]	0	0	0
S-adenosylhomocysteine hydrolase-like protein 1 OS=Homo sapiens OX=9606 GN=AHCYL1 PE=1 SV=2 - [SAHH2_HUMAN]	0	19550000	6965000
Zinc finger C3H1 domain-containing protein OS=Homo sapiens OX=9606 GN=ZFC3H1 PE=1 SV=3 - [ZC3H1_HUMAN]	0	0	0
Heterogeneous nuclear ribonucleoprotein Q OS=Homo sapiens OX=9606 GN=SYNCRIP PE=1 SV=2 - [HNRPQ_HUMAN]	2654000	65690000	53450000
General vesicular transport factor p115 OS=Homo sapiens OX=9606 GN=USO1 PE=1 SV=2 - [USO1_HUMAN]	0	0	0
28S ribosomal protein S14, mitochondrial OS=Homo sapiens OX=9606 GN=MRPS14 PE=1 SV=1 - [RT14_HUMAN]	0	5755000	12120000
Histone H2B type 1-K OS=Homo sapiens OX=9606 GN=H2BC12 PE=1 SV=3 - [H2B1K_HUMAN]	4216000	91640000	82820000
H/ACA ribonucleoprotein complex subunit DKC1 OS=Homo sapiens OX=9606 GN=DKC1 PE=1 SV=3 - [DKC1_HUMAN]	0	4778000	4391000
DnaJ homolog subfamily A member 2 OS=Homo sapiens OX=9606 GN=DNAJA2 PE=1 SV=1 - [DNJA2_HUMAN]	616600	3261000	4201000
Pentatricopeptide repeat-containing protein 1, mitochondrial OS=Homo sapiens OX=9606 GN=PTCD1 PE=1 SV=2 - [PTCD1_HUMAN]	0	3543000	0
Hyaluronan mediated motility receptor OS=Homo sapiens OX=9606 GN=HMMR PE=1 SV=2 - [HMMR_HUMAN]	0	2650000	5667000
Programmed cell death protein 6 OS=Homo sapiens OX=9606 GN=PDCD6 PE=1 SV=1 - [PDCD6_HUMAN]	0	0	0
Pre-mRNA-processing factor 40 homolog A OS=Homo sapiens OX=9606 GN=PRPF40A PE=1 SV=2 - [PR40A_HUMAN]	0	0	0
Splicing factor 3B subunit 1 OS=Homo sapiens OX=9606 GN=SF3B1 PE=1 SV=3 - [SF3B1_HUMAN]	1478000	3471000	3376000
Cold shock domain-containing protein E1 OS=Homo sapiens OX=9606 GN=CSDE1 PE=1 SV=2 - [CSDE1_HUMAN]	0	21610000	15570000
Interferon-inducible double-stranded RNA-dependent protein kinase activator A OS=Homo sapiens OX=9606 GN=PRKRA PE=1 SV=1 - [PRKRA_HUMAN]	0	2826000	3992000
Nucleoplasmin-3 OS=Homo sapiens OX=9606 GN=NPM3 PE=1 SV=3 - [NPM3_HUMAN]	0	1416000	0
GTPase Era, mitochondrial OS=Homo sapiens OX=9606 GN=ERAL1 PE=1 SV=2 - [ERAL1_HUMAN]	0	5932000	4107000
U5 small nuclear ribonucleoprotein 200 kDa helicase OS=Homo sapiens OX=9606 GN=SNRNP200 PE=1 SV=2 - [U520_HUMAN]	0	2930000	0
Protein phosphatase 1B OS=Homo sapiens OX=9606 GN=PPM1B PE=1 SV=1 - [PPM1B_HUMAN]	40350000	19950000	28900000
Eukaryotic translation initiation factor 3 subunit G OS=Homo sapiens OX=9606 GN=EIF3G PE=1 SV=2 - [EIF3G_HUMAN]	0	14520000	18160000
Pre-mRNA-splicing factor SPF27 OS=Homo sapiens OX=9606 GN=BCAS2 PE=1 SV=1 - [SPF27_HUMAN]	0	6172000	6247000
Survival of motor neuron-related-splicing factor 30 OS=Homo sapiens OX=9606 GN=SMNDC1 PE=1 SV=1 - [SPF30_HUMAN]	0	1925000	4811000
Metastasis-associated protein MTA2 OS=Homo sapiens OX=9606 GN=MTA2 PE=1 SV=1 - [MTA2_HUMAN]	0	0	3215000
SR-related and CTD-associated factor 4 OS=Homo sapiens OX=9606 GN=SCAF4 PE=1 SV=3 - [SCAF4_HUMAN]	0	1828000	0
Luc7-like protein 3 OS=Homo sapiens OX=9606 GN=LUC7L3 PE=1 SV=2 - [LC7L3_HUMAN]	788700	8086000	5522000
CD2 antigen cytoplasmic tail-binding protein 2 OS=Homo sapiens OX=9606 GN=CD2BP2 PE=1 SV=1 - [CD2B2_HUMAN]	0	0	9232000
Zinc finger and BTB domain-containing protein 11 OS=Homo sapiens OX=9606 GN=ZBTB11 PE=1 SV=2 - [ZBT11_HUMAN]	0	0	0
Antiviral innate immune response receptor RIG-I OS=Homo sapiens OX=9606 GN=DDX58 PE=1 SV=2 - [DDX58_HUMAN]	13710000	0	0
Double-stranded RNA-binding protein Staufen homolog 1 OS=Homo sapiens OX=9606 GN=STAU1 PE=1 SV=2 - [STAU1_HUMAN]	0	22850000	20980000
BAG family molecular chaperone regulator 2 OS=Homo sapiens OX=9606 GN=BAG2 PE=1 SV=1 - [BAG2_HUMAN]	0	3104000	3062000
Thioredoxin domain-containing protein 12 OS=Homo sapiens OX=9606 GN=TXNDC12 PE=1 SV=1 - [TXD12_HUMAN]	676700	0	0
Plasminogen OS=Homo sapiens OX=9606 GN=PLG PE=1 SV=2 - [PLMN_HUMAN]	0	0	0
Complement C3 OS=Homo sapiens OX=9606 GN=C3 PE=1 SV=2 - [CO3_HUMAN]	7144000	2338000	0
Keratin, type I cytoskeletal 14 OS=Homo sapiens OX=9606 GN=KRT14 PE=1 SV=4 - [K1C14_HUMAN]	10490000	9473000	10740000
Keratin, type II cytoskeletal 6A OS=Homo sapiens OX=9606 GN=KRT6A PE=1 SV=3 - [K2C6A_HUMAN]	9040000	4423000	5220000
Fibrinogen alpha chain OS=Homo sapiens OX=9606 GN=FGA PE=1 SV=2 - [FIBA_HUMAN]	0	54360000	32810000
Fibrinogen beta chain OS=Homo sapiens OX=9606 GN=FGB PE=1 SV=2 - [FIBB_HUMAN]	0	0	0
Albumin OS=Homo sapiens OX=9606 GN=ALB PE=1 SV=2 - [ALBU_HUMAN]	28020000	2978000	3257000
Catalase OS=Homo sapiens OX=9606 GN=CAT PE=1 SV=3 - [CATA_HUMAN]	0	0	0
Keratin, type II cytoskeletal 1 OS=Homo sapiens OX=9606 GN=KRT1 PE=1 SV=6 - [K2C1_HUMAN]	48100000	30080000	45480000
Cellular tumor antigen p53 OS=Homo sapiens OX=9606 GN=TP53 PE=1 SV=4 - [P53_HUMAN]	3858000	6892000	0
Dolichyl-diphosphooligosaccharide--protein glycosyltransferase subunit 1 OS=Homo sapiens OX=9606 GN=RPN1 PE=1 SV=1 - [RPN1_HUMAN]	0	0	2669000
Sodium/potassium-transporting ATPase subunit alpha-1 OS=Homo sapiens OX=9606 GN=ATP1A1 PE=1 SV=1 - [AT1A1_HUMAN]	0	969500	5607000
Protein S100-A8 OS=Homo sapiens OX=9606 GN=S100A8 PE=1 SV=1 - [S10A8_HUMAN]	0	0	0
ADP/ATP translocase 2 OS=Homo sapiens OX=9606 GN=SLC25A5 PE=1 SV=7 - [ADT2_HUMAN]	4028000	57610000	28370000
Eukaryotic translation initiation factor 2 subunit 1 OS=Homo sapiens OX=9606 GN=EIF2S1 PE=1 SV=3 - [IF2A_HUMAN]	596800	8941000	12290000
60S acidic ribosomal protein P1 OS=Homo sapiens OX=9606 GN=RPLP1 PE=1 SV=1 - [RLA1_HUMAN]	5190000	75830000	84650000
60S acidic ribosomal protein P2 OS=Homo sapiens OX=9606 GN=RPLP2 PE=1 SV=1 - [RLA2_HUMAN]	15530000	125300000	328000000
60S acidic ribosomal protein P0 OS=Homo sapiens OX=9606 GN=RPLP0 PE=1 SV=1 - [RLA0_HUMAN]	8570000	222000000	89680000
Lupus La protein OS=Homo sapiens OX=9606 GN=SSB PE=1 SV=2 - [LA_HUMAN]	0	12520000	7899000
Immunoglobulin kappa variable 4-1 OS=Homo sapiens OX=9606 GN=IGKV4-1 PE=1 SV=1 - [KV401_HUMAN]	3753000	0	0
ATP synthase subunit beta, mitochondrial OS=Homo sapiens OX=9606 GN=ATP5F1B PE=1 SV=3 - [ATPB_HUMAN]	728900	0	1423000
Eukaryotic translation initiation factor 4E OS=Homo sapiens OX=9606 GN=EIF4E PE=1 SV=2 - [IF4E_HUMAN]	655700	17410000	6321000
Nucleophosmin OS=Homo sapiens OX=9606 GN=NPM1 PE=1 SV=2 - [NPM_HUMAN]	9978000	157500000	227100000
Histone H2B type 1-J OS=Homo sapiens OX=9606 GN=H2BC11 PE=1 SV=3 - [H2B1J_HUMAN]	4216000	91640000	82820000
Histone H1.0 OS=Homo sapiens OX=9606 GN=H1-0 PE=1 SV=3 - [H10_HUMAN]	0	0	1957000
Tubulin beta chain OS=Homo sapiens OX=9606 GN=TUBB PE=1 SV=2 - [TBB5_HUMAN]	5490000	43260000	60520000
Bifunctional glutamate/proline--tRNA ligase OS=Homo sapiens OX=9606 GN=EPRS1 PE=1 SV=5 - [SYEP_HUMAN]	267800	0	4157000
Heat shock protein HSP 90-alpha OS=Homo sapiens OX=9606 GN=HSP90AA1 PE=1 SV=5 - [HS90A_HUMAN]	304900	11070000	5147000
Heat shock protein HSP 90-beta OS=Homo sapiens OX=9606 GN=HSP90AB1 PE=1 SV=4 - [HS90B_HUMAN]	0	33220000	7012000
U2 small nuclear ribonucleoprotein B'' OS=Homo sapiens OX=9606 GN=SNRPB2 PE=1 SV=1 - [RU2B_HUMAN]	815500	6377000	4352000
U1 small nuclear ribonucleoprotein 70 kDa OS=Homo sapiens OX=9606 GN=SNRNP70 PE=1 SV=2 - [RU17_HUMAN]	0	4761000	5972000
40S ribosomal protein S17 OS=Homo sapiens OX=9606 GN=RPS17 PE=1 SV=2 - [RS17_HUMAN]	1379000	105900000	169500000
Keratin, type I cytoskeletal 16 OS=Homo sapiens OX=9606 GN=KRT16 PE=1 SV=4 - [K1C16_HUMAN]	10490000	9473000	10740000
U1 small nuclear ribonucleoprotein A OS=Homo sapiens OX=9606 GN=SNRPA PE=1 SV=3 - [SNRPA_HUMAN]	0	5371000	4352000
U1 small nuclear ribonucleoprotein C OS=Homo sapiens OX=9606 GN=SNRPC PE=1 SV=1 - [RU1C_HUMAN]	0	7079000	5915000
Clathrin light chain A OS=Homo sapiens OX=9606 GN=CLTA PE=1 SV=1 - [CLCA_HUMAN]	0	0	0
Clathrin light chain B OS=Homo sapiens OX=9606 GN=CLTB PE=1 SV=1 - [CLCB_HUMAN]	0	0	0
U2 small nuclear ribonucleoprotein A' OS=Homo sapiens OX=9606 GN=SNRPA1 PE=1 SV=2 - [RU2A_HUMAN]	0	10100000	10790000
Poly [ADP-ribose] polymerase 1 OS=Homo sapiens OX=9606 GN=PARP1 PE=1 SV=4 - [PARP1_HUMAN]	0	4769000	0
Zinc finger protein 888 OS=Homo sapiens OX=9606 GN=ZNF888 PE=3 SV=2 - [ZN888_HUMAN]	393000	7294000	0
Cancer/testis antigen family 45 member A10 OS=Homo sapiens OX=9606 GN=CT45A10 PE=1 SV=1 - [CT45A_HUMAN]	0	0	9021000
Heat shock 70 kDa protein 1B OS=Homo sapiens OX=9606 GN=HSPA1B PE=1 SV=1 - [HS71B_HUMAN]	12190000	202300000	199000000
Splicing factor U2AF 35 kDa subunit-like protein OS=Homo sapiens OX=9606 GN=U2AF1L5 PE=1 SV=1 - [U2AF5_HUMAN]	0	4946000	3432000
Histone H1.4 OS=Homo sapiens OX=9606 GN=H1-4 PE=1 SV=2 - [H14_HUMAN]	25970000	776400000	1093000000
Thioredoxin OS=Homo sapiens OX=9606 GN=TXN PE=1 SV=3 - [THIO_HUMAN]	2835000	45060000	41980000
60 kDa heat shock protein, mitochondrial OS=Homo sapiens OX=9606 GN=HSPD1 PE=1 SV=2 - [CH60_HUMAN]	1160000	16950000	11050000
Endoplasmic reticulum chaperone BiP OS=Homo sapiens OX=9606 GN=HSPA5 PE=1 SV=2 - [BIP_HUMAN]	6363000	102500000	63510000
Heat shock cognate 71 kDa protein OS=Homo sapiens OX=9606 GN=HSPA8 PE=1 SV=1 - [HSP7C_HUMAN]	11030000	199900000	175900000
DNA topoisomerase 1 OS=Homo sapiens OX=9606 GN=TOP1 PE=1 SV=2 - [TOP1_HUMAN]	0	13840000	6051000
Eosinophil peroxidase OS=Homo sapiens OX=9606 GN=EPX PE=1 SV=2 - [PERE_HUMAN]	0	0	0
Polyadenylate-binding protein 1 OS=Homo sapiens OX=9606 GN=PABPC1 PE=1 SV=2 - [PABP1_HUMAN]	5685000	89830000	109300000
ADP/ATP translocase 3 OS=Homo sapiens OX=9606 GN=SLC25A6 PE=1 SV=4 - [ADT3_HUMAN]	3469000	57610000	28370000
X-ray repair cross-complementing protein 6 OS=Homo sapiens OX=9606 GN=XRCC6 PE=1 SV=2 - [XRCC6_HUMAN]	889900	63880000	7035000
X-ray repair cross-complementing protein 5 OS=Homo sapiens OX=9606 GN=XRCC5 PE=1 SV=3 - [XRCC5_HUMAN]	0	51040000	3640000
Ribonuclease inhibitor OS=Homo sapiens OX=9606 GN=RNH1 PE=1 SV=2 - [RINI_HUMAN]	0	105700000	41150000
Myosin-6 OS=Homo sapiens OX=9606 GN=MYH6 PE=2 SV=5 - [MYH6_HUMAN]	1200000	0	0
Elongation factor 2 OS=Homo sapiens OX=9606 GN=EEF2 PE=1 SV=4 - [EF2_HUMAN]	493700	89150000	17180000
Keratin, type I cytoskeletal 10 OS=Homo sapiens OX=9606 GN=KRT10 PE=1 SV=6 - [K1C10_HUMAN]	26060000	16380000	26160000
Keratin, type II cytoskeletal 5 OS=Homo sapiens OX=9606 GN=KRT5 PE=1 SV=3 - [K2C5_HUMAN]	8401000	4029000	4114000
Aspartate--tRNA ligase, cytoplasmic OS=Homo sapiens OX=9606 GN=DARS1 PE=1 SV=2 - [SYDC_HUMAN]	2089000	6645000	3563000
Junction plakoglobin OS=Homo sapiens OX=9606 GN=JUP PE=1 SV=3 - [PLAK_HUMAN]	0	0	0
Nucleoside diphosphate kinase A OS=Homo sapiens OX=9606 GN=NME1 PE=1 SV=1 - [NDKA_HUMAN]	0	0	5341000
40S ribosomal protein S2 OS=Homo sapiens OX=9606 GN=RPS2 PE=1 SV=2 - [RS2_HUMAN]	6330000	366000000	207900000
Desmoplakin OS=Homo sapiens OX=9606 GN=DSP PE=1 SV=3 - [DESP_HUMAN]	0	0	0
Histone H2AX OS=Homo sapiens OX=9606 GN=H2AX PE=1 SV=2 - [H2AX_HUMAN]	12660000	84050000	74650000
Histone H1.3 OS=Homo sapiens OX=9606 GN=H1-3 PE=1 SV=2 - [H13_HUMAN]	25970000	776400000	1093000000
Histone H1.2 OS=Homo sapiens OX=9606 GN=H1-2 PE=1 SV=2 - [H12_HUMAN]	25970000	779600000	1093000000
Tyrosine-protein kinase Fer OS=Homo sapiens OX=9606 GN=FER PE=1 SV=2 - [FER_HUMAN]	0	6977000	0
Y-box-binding protein 3 OS=Homo sapiens OX=9606 GN=YBX3 PE=1 SV=4 - [YBOX3_HUMAN]	8859000	169800000	232600000
T-complex protein 1 subunit alpha OS=Homo sapiens OX=9606 GN=TCP1 PE=1 SV=1 - [TCPA_HUMAN]	0	65160000	31930000
60S ribosomal protein L35a OS=Homo sapiens OX=9606 GN=RPL35A PE=1 SV=2 - [RL35A_HUMAN]	9154000	95810000	53460000
60S ribosomal protein L7 OS=Homo sapiens OX=9606 GN=RPL7 PE=1 SV=1 - [RL7_HUMAN]	7988000	188700000	160600000
Protein SON OS=Homo sapiens OX=9606 GN=SON PE=1 SV=4 - [SON_HUMAN]	0	0	0
Myosin regulatory light chain 12A OS=Homo sapiens OX=9606 GN=MYL12A PE=1 SV=2 - [ML12A_HUMAN]	6234000	0	0
Nucleolin OS=Homo sapiens OX=9606 GN=NCL PE=1 SV=3 - [NUCL_HUMAN]	9943000	216900000	252100000
E3 ubiquitin-protein ligase TRIM21 OS=Homo sapiens OX=9606 GN=TRIM21 PE=1 SV=1 - [RO52_HUMAN]	1178000	0	0
Interferon-induced, double-stranded RNA-activated protein kinase OS=Homo sapiens OX=9606 GN=EIF2AK2 PE=1 SV=2 - [E2AK2_HUMAN]	0	0	509100
Eukaryotic translation initiation factor 2 subunit 2 OS=Homo sapiens OX=9606 GN=EIF2S2 PE=1 SV=2 - [IF2B_HUMAN]	0	3746000	7363000
Filaggrin OS=Homo sapiens OX=9606 GN=FLG PE=1 SV=3 - [FILA_HUMAN]	0	0	0
rRNA 2'-O-methyltransferase fibrillarin OS=Homo sapiens OX=9606 GN=FBL PE=1 SV=2 - [FBRL_HUMAN]	1018000	29570000	14240000
Histone H1t OS=Homo sapiens OX=9606 GN=H1-6 PE=2 SV=4 - [H1T_HUMAN]	5541000	305600000	292400000
Cornifin-B OS=Homo sapiens OX=9606 GN=SPRR1B PE=1 SV=2 - [SPR1B_HUMAN]	0	0	0
Small proline-rich protein 2E OS=Homo sapiens OX=9606 GN=SPRR2E PE=2 SV=2 - [SPR2E_HUMAN]	0	0	0
Heterogeneous nuclear ribonucleoproteins A2/B1 OS=Homo sapiens OX=9606 GN=HNRNPA2B1 PE=1 SV=2 - [ROA2_HUMAN]	6640000	190200000	152500000
Splicing factor, proline- and glutamine-rich OS=Homo sapiens OX=9606 GN=SFPQ PE=1 SV=2 - [SFPQ_HUMAN]	0	3700000	3263000
40S ribosomal protein S3 OS=Homo sapiens OX=9606 GN=RPS3 PE=1 SV=2 - [RS3_HUMAN]	8987000	397400000	238800000
Adenosylhomocysteinase OS=Homo sapiens OX=9606 GN=AHCY PE=1 SV=4 - [SAHH_HUMAN]	0	6883000	6565000
Eukaryotic translation initiation factor 4B OS=Homo sapiens OX=9606 GN=EIF4B PE=1 SV=2 - [IF4B_HUMAN]	382200	5357000	8533000
Elongation factor 1-beta OS=Homo sapiens OX=9606 GN=EEF1B2 PE=1 SV=3 - [EF1B_HUMAN]	0	9492000	3717000
DNA replication licensing factor MCM3 OS=Homo sapiens OX=9606 GN=MCM3 PE=1 SV=3 - [MCM3_HUMAN]	885500	0	0
40S ribosomal protein S12 OS=Homo sapiens OX=9606 GN=RPS12 PE=1 SV=3 - [RS12_HUMAN]	3616000	396300000	359500000
Proteasome subunit alpha type-3 OS=Homo sapiens OX=9606 GN=PSMA3 PE=1 SV=2 - [PSA3_HUMAN]	0	6016000	0
Probable ATP-dependent RNA helicase DDX6 OS=Homo sapiens OX=9606 GN=DDX6 PE=1 SV=2 - [DDX6_HUMAN]	0	4876000	5021000
60S ribosomal protein L13 OS=Homo sapiens OX=9606 GN=RPL13 PE=1 SV=4 - [RL13_HUMAN]	14870000	343600000	235500000
Elongation factor 1-gamma OS=Homo sapiens OX=9606 GN=EEF1G PE=1 SV=3 - [EF1G_HUMAN]	0	41700000	5494000
14-3-3 protein theta OS=Homo sapiens OX=9606 GN=YWHAQ PE=1 SV=1 - [1433T_HUMAN]	5952000	14570000	14380000
60S ribosomal protein L10 OS=Homo sapiens OX=9606 GN=RPL10 PE=1 SV=4 - [RL10_HUMAN]	3937000	178100000	110500000
Microtubule-associated protein 4 OS=Homo sapiens OX=9606 GN=MAP4 PE=1 SV=3 - [MAP4_HUMAN]	573300	12040000	15150000
Proteasome subunit alpha type-5 OS=Homo sapiens OX=9606 GN=PSMA5 PE=1 SV=3 - [PSA5_HUMAN]	0	7355000	0
Elongation factor 1-delta OS=Homo sapiens OX=9606 GN=EEF1D PE=1 SV=5 - [EF1D_HUMAN]	0	17140000	1805000
Peroxiredoxin-6 OS=Homo sapiens OX=9606 GN=PRDX6 PE=1 SV=3 - [PRDX6_HUMAN]	818200	0	3134000
60S ribosomal protein L12 OS=Homo sapiens OX=9606 GN=RPL12 PE=1 SV=1 - [RL12_HUMAN]	12680000	250800000	298700000
Serine/threonine-protein phosphatase 2A 65 kDa regulatory subunit A alpha isoform OS=Homo sapiens OX=9606 GN=PPP2R1A PE=1 SV=4 - [2AAA_HUMAN]	0	29920000	15260000
Protein S100-A7 OS=Homo sapiens OX=9606 GN=S100A7 PE=1 SV=4 - [S10A7_HUMAN]	0	0	0
S-adenosylmethionine synthase isoform type-2 OS=Homo sapiens OX=9606 GN=MAT2A PE=1 SV=1 - [METK2_HUMAN]	0	3266000	0
DnaJ homolog subfamily A member 1 OS=Homo sapiens OX=9606 GN=DNAJA1 PE=1 SV=2 - [DNJA1_HUMAN]	0	21950000	12100000
Heterogeneous nuclear ribonucleoprotein H3 OS=Homo sapiens OX=9606 GN=HNRNPH3 PE=1 SV=2 - [HNRH3_HUMAN]	0	0	914800
Heterogeneous nuclear ribonucleoprotein H OS=Homo sapiens OX=9606 GN=HNRNPH1 PE=1 SV=4 - [HNRH1_HUMAN]	11820000	116800000	88310000
Caspase-14 OS=Homo sapiens OX=9606 GN=CASP14 PE=1 SV=2 - [CASPE_HUMAN]	0	0	0
14-3-3 protein beta/alpha OS=Homo sapiens OX=9606 GN=YWHAB PE=1 SV=3 - [1433B_HUMAN]	5952000	13160000	10050000
Stress-induced-phosphoprotein 1 OS=Homo sapiens OX=9606 GN=STIP1 PE=1 SV=1 - [STIP1_HUMAN]	0	0	4682000
60S ribosomal protein L9 OS=Homo sapiens OX=9606 GN=RPL9 PE=1 SV=1 - [RL9_HUMAN]	1455000	118400000	60280000
DNA replication licensing factor MCM5 OS=Homo sapiens OX=9606 GN=MCM5 PE=1 SV=5 - [MCM5_HUMAN]	667200	0	0
DNA replication licensing factor MCM7 OS=Homo sapiens OX=9606 GN=MCM7 PE=1 SV=4 - [MCM7_HUMAN]	0	0	0
Heat shock 70 kDa protein 4 OS=Homo sapiens OX=9606 GN=HSPA4 PE=1 SV=4 - [HSP74_HUMAN]	0	3869000	3182000
Replication factor C subunit 2 OS=Homo sapiens OX=9606 GN=RFC2 PE=1 SV=3 - [RFC2_HUMAN]	0	3270000	2991000
Replication factor C subunit 1 OS=Homo sapiens OX=9606 GN=RFC1 PE=1 SV=4 - [RFC1_HUMAN]	0	1109000	0
60S ribosomal protein L22 OS=Homo sapiens OX=9606 GN=RPL22 PE=1 SV=2 - [RL22_HUMAN]	0	163200000	72820000
Keratin, type I cytoskeletal 9 OS=Homo sapiens OX=9606 GN=KRT9 PE=1 SV=3 - [K1C9_HUMAN]	23840000	10080000	11930000
Myosin-9 OS=Homo sapiens OX=9606 GN=MYH9 PE=1 SV=4 - [MYH9_HUMAN]	6293000	0	0
Myosin-10 OS=Homo sapiens OX=9606 GN=MYH10 PE=1 SV=3 - [MYH10_HUMAN]	3864000	0	0
RNA-binding protein FUS OS=Homo sapiens OX=9606 GN=FUS PE=1 SV=1 - [FUS_HUMAN]	5847000	26960000	15710000
Keratin, type II cytoskeletal 2 epidermal OS=Homo sapiens OX=9606 GN=KRT2 PE=1 SV=2 - [K22E_HUMAN]	28530000	22820000	31390000
26S proteasome regulatory subunit 7 OS=Homo sapiens OX=9606 GN=PSMC2 PE=1 SV=3 - [PRS7_HUMAN]	0	4838000	2588000
60S ribosomal protein L4 OS=Homo sapiens OX=9606 GN=RPL4 PE=1 SV=5 - [RL4_HUMAN]	9296000	238700000	202900000
Signal recognition particle 14 kDa protein OS=Homo sapiens OX=9606 GN=SRP14 PE=1 SV=2 - [SRP14_HUMAN]	499100	0	2212000
RNA-binding motif protein, X chromosome OS=Homo sapiens OX=9606 GN=RBMX PE=1 SV=3 - [RBMX_HUMAN]	2466000	20700000	12970000
Stress-70 protein, mitochondrial OS=Homo sapiens OX=9606 GN=HSPA9 PE=1 SV=2 - [GRP75_HUMAN]	896000	11980000	27840000
40S ribosomal protein S19 OS=Homo sapiens OX=9606 GN=RPS19 PE=1 SV=2 - [RS19_HUMAN]	2332000	390600000	485600000
60S ribosomal protein L3 OS=Homo sapiens OX=9606 GN=RPL3 PE=1 SV=2 - [RL3_HUMAN]	7528000	197500000	152400000
Alpha-taxilin OS=Homo sapiens OX=9606 GN=TXLNA PE=1 SV=3 - [TXLNA_HUMAN]	0	26820000	25730000
T-complex protein 1 subunit zeta OS=Homo sapiens OX=9606 GN=CCT6A PE=1 SV=3 - [TCPZ_HUMAN]	0	56940000	30370000
von Hippel-Lindau disease tumor suppressor OS=Homo sapiens OX=9606 GN=VHL PE=1 SV=2 - [VHL_HUMAN]	1403000	0	0
60S ribosomal protein L13a OS=Homo sapiens OX=9606 GN=RPL13A PE=1 SV=2 - [RL13A_HUMAN]	7249000	152900000	137300000
Replication factor C subunit 3 OS=Homo sapiens OX=9606 GN=RFC3 PE=1 SV=2 - [RFC3_HUMAN]	0	3172000	2341000
Eukaryotic translation initiation factor 2 subunit 3 OS=Homo sapiens OX=9606 GN=EIF2S3 PE=1 SV=3 - [IF2G_HUMAN]	0	17150000	8425000
Exosome RNA helicase MTR4 OS=Homo sapiens OX=9606 GN=MTREX PE=1 SV=3 - [MTREX_HUMAN]	0	4458000	0
Phosphatidylinositol 4,5-bisphosphate 3-kinase catalytic subunit alpha isoform OS=Homo sapiens OX=9606 GN=PIK3CA PE=1 SV=2 - [PK3CA_HUMAN]	17120000	0	0
40S ribosomal protein S27 OS=Homo sapiens OX=9606 GN=RPS27 PE=1 SV=3 - [RS27_HUMAN]	3374000	60840000	54500000
Leucine-rich PPR motif-containing protein, mitochondrial OS=Homo sapiens OX=9606 GN=LRPPRC PE=1 SV=3 - [LPPRC_HUMAN]	763900	6742000	6496000
60S ribosomal protein L35 OS=Homo sapiens OX=9606 GN=RPL35 PE=1 SV=2 - [RL35_HUMAN]	3161000	307800000	175800000
26S proteasome regulatory subunit 6B OS=Homo sapiens OX=9606 GN=PSMC4 PE=1 SV=2 - [PRS6B_HUMAN]	0	2352000	1695000
Probable 28S rRNA (cytosine(4447)-C(5))-methyltransferase OS=Homo sapiens OX=9606 GN=NOP2 PE=1 SV=2 - [NOP2_HUMAN]	0	14730000	12720000
60S ribosomal protein L5 OS=Homo sapiens OX=9606 GN=RPL5 PE=1 SV=3 - [RL5_HUMAN]	1790000	100300000	61110000
60S ribosomal protein L21 OS=Homo sapiens OX=9606 GN=RPL21 PE=1 SV=2 - [RL21_HUMAN]	4149000	121600000	104500000
60S ribosomal protein L28 OS=Homo sapiens OX=9606 GN=RPL28 PE=1 SV=3 - [RL28_HUMAN]	6738000	120700000	90510000
40S ribosomal protein S9 OS=Homo sapiens OX=9606 GN=RPS9 PE=1 SV=3 - [RS9_HUMAN]	5033000	343200000	173400000
40S ribosomal protein S10 OS=Homo sapiens OX=9606 GN=RPS10 PE=1 SV=1 - [RS10_HUMAN]	1646000	62020000	70260000
60S ribosomal protein L29 OS=Homo sapiens OX=9606 GN=RPL29 PE=1 SV=2 - [RL29_HUMAN]	0	124700000	190500000
Protein PRRC2A OS=Homo sapiens OX=9606 GN=PRRC2A PE=1 SV=3 - [PRC2A_HUMAN]	0	11810000	14970000
T-complex protein 1 subunit epsilon OS=Homo sapiens OX=9606 GN=CCT5 PE=1 SV=1 - [TCPE_HUMAN]	0	61290000	28230000
MARCKS-related protein OS=Homo sapiens OX=9606 GN=MARCKSL1 PE=1 SV=2 - [MRP_HUMAN]	0	0	3376000
MAP kinase-activated protein kinase 2 OS=Homo sapiens OX=9606 GN=MAPKAPK2 PE=1 SV=1 - [MAPK2_HUMAN]	0	0	2593000
60S ribosomal protein L34 OS=Homo sapiens OX=9606 GN=RPL34 PE=1 SV=3 - [RL34_HUMAN]	3731000	101500000	89320000
T-complex protein 1 subunit gamma OS=Homo sapiens OX=9606 GN=CCT3 PE=1 SV=4 - [TCPG_HUMAN]	0	98280000	44840000
39S ribosomal protein L19, mitochondrial OS=Homo sapiens OX=9606 GN=MRPL19 PE=1 SV=2 - [RM19_HUMAN]	0	2544000	4115000
Elongation factor Tu, mitochondrial OS=Homo sapiens OX=9606 GN=TUFM PE=1 SV=2 - [EFTU_HUMAN]	0	2439000	4478000
Signal recognition particle 9 kDa protein OS=Homo sapiens OX=9606 GN=SRP9 PE=1 SV=2 - [SRP09_HUMAN]	0	17150000	12550000
GMP synthase [glutamine-hydrolyzing] OS=Homo sapiens OX=9606 GN=GMPS PE=1 SV=1 - [GUAA_HUMAN]	0	8019000	2993000
Emerin OS=Homo sapiens OX=9606 GN=EMD PE=1 SV=1 - [EMD_HUMAN]	0	5143000	0
60S ribosomal protein L14 OS=Homo sapiens OX=9606 GN=RPL14 PE=1 SV=4 - [RL14_HUMAN]	10760000	233300000	154400000
T-complex protein 1 subunit theta OS=Homo sapiens OX=9606 GN=CCT8 PE=1 SV=4 - [TCPQ_HUMAN]	0	80330000	55670000
T-complex protein 1 subunit delta OS=Homo sapiens OX=9606 GN=CCT4 PE=1 SV=4 - [TCPD_HUMAN]	1039000	127500000	47510000
28S ribosomal protein S29, mitochondrial OS=Homo sapiens OX=9606 GN=DAP3 PE=1 SV=1 - [RT29_HUMAN]	0	16910000	8435000
Heterogeneous nuclear ribonucleoprotein A3 OS=Homo sapiens OX=9606 GN=HNRNPA3 PE=1 SV=2 - [ROA3_HUMAN]	5949000	108100000	88980000
Heterogeneous nuclear ribonucleoprotein M OS=Homo sapiens OX=9606 GN=HNRNPM PE=1 SV=3 - [HNRPM_HUMAN]	2396000	19650000	18850000
Importin subunit alpha-1 OS=Homo sapiens OX=9606 GN=KPNA2 PE=1 SV=1 - [IMA1_HUMAN]	0	5908000	5472000
Heterogeneous nuclear ribonucleoprotein F OS=Homo sapiens OX=9606 GN=HNRNPF PE=1 SV=3 - [HNRPF_HUMAN]	6240000	89390000	53200000
Kinesin-like protein KIF11 OS=Homo sapiens OX=9606 GN=KIF11 PE=1 SV=2 - [KIF11_HUMAN]	269900000	47150000	33080000
39S ribosomal protein L12, mitochondrial OS=Homo sapiens OX=9606 GN=MRPL12 PE=1 SV=2 - [RM12_HUMAN]	0	4719000	12510000
F-actin-capping protein subunit alpha-1 OS=Homo sapiens OX=9606 GN=CAPZA1 PE=1 SV=3 - [CAZA1_HUMAN]	4726000	2384000	0
Activated RNA polymerase II transcriptional coactivator p15 OS=Homo sapiens OX=9606 GN=SUB1 PE=1 SV=3 - [TCP4_HUMAN]	1642000	0	0
Arginine--tRNA ligase, cytoplasmic OS=Homo sapiens OX=9606 GN=RARS1 PE=1 SV=2 - [SYRC_HUMAN]	334600	0	0
26S proteasome non-ATPase regulatory subunit 4 OS=Homo sapiens OX=9606 GN=PSMD4 PE=1 SV=1 - [PSMD4_HUMAN]	0	2103000	7238000
Double-stranded RNA-specific adenosine deaminase OS=Homo sapiens OX=9606 GN=ADAR PE=1 SV=4 - [DSRAD_HUMAN]	1545000	0	2956000
NHP2-like protein 1 OS=Homo sapiens OX=9606 GN=SNU13 PE=1 SV=3 - [NH2L1_HUMAN]	0	8540000	8905000
Heterogeneous nuclear ribonucleoprotein H2 OS=Homo sapiens OX=9606 GN=HNRNPH2 PE=1 SV=1 - [HNRH2_HUMAN]	8225000	93940000	74890000
Eukaryotic translation initiation factor 3 subunit B OS=Homo sapiens OX=9606 GN=EIF3B PE=1 SV=3 - [EIF3B_HUMAN]	0	22860000	4746000
Ribosomal RNA processing protein 1 homolog A OS=Homo sapiens OX=9606 GN=RRP1 PE=1 SV=1 - [RRP1_HUMAN]	0	8111000	8114000
Methionine--tRNA ligase, cytoplasmic OS=Homo sapiens OX=9606 GN=MARS1 PE=1 SV=2 - [SYMC_HUMAN]	0	0	0
Myc-associated zinc finger protein OS=Homo sapiens OX=9606 GN=MAZ PE=1 SV=1 - [MAZ_HUMAN]	0	5811000	4037000
Eukaryotic translation initiation factor 6 OS=Homo sapiens OX=9606 GN=EIF6 PE=1 SV=1 - [IF6_HUMAN]	0	7998000	5786000
Neutrophil defensin 1 OS=Homo sapiens OX=9606 GN=DEFA1 PE=1 SV=1 - [DEF1_HUMAN]	0	0	0
Eukaryotic translation initiation factor 3 subunit E OS=Homo sapiens OX=9606 GN=EIF3E PE=1 SV=1 - [EIF3E_HUMAN]	0	13690000	12670000
Protein transport protein Sec61 subunit beta OS=Homo sapiens OX=9606 GN=SEC61B PE=1 SV=2 - [SC61B_HUMAN]	0	0	0
Actin, cytoplasmic 1 OS=Homo sapiens OX=9606 GN=ACTB PE=1 SV=1 - [ACTB_HUMAN]	353700000	36210000	50560000
Eukaryotic initiation factor 4A-I OS=Homo sapiens OX=9606 GN=EIF4A1 PE=1 SV=1 - [IF4A1_HUMAN]	0	10580000	3273000
40S ribosomal protein S20 OS=Homo sapiens OX=9606 GN=RPS20 PE=1 SV=1 - [RS20_HUMAN]	5669000	214700000	170300000
Destrin OS=Homo sapiens OX=9606 GN=DSTN PE=1 SV=3 - [DEST_HUMAN]	0	0	0
40S ribosomal protein S3a OS=Homo sapiens OX=9606 GN=RPS3A PE=1 SV=2 - [RS3A_HUMAN]	6842000	338500000	378400000
60S ribosomal protein L26 OS=Homo sapiens OX=9606 GN=RPL26 PE=1 SV=1 - [RL26_HUMAN]	9172000	369100000	588500000
60S ribosomal protein L15 OS=Homo sapiens OX=9606 GN=RPL15 PE=1 SV=2 - [RL15_HUMAN]	6852000	181000000	148900000
60S ribosomal protein L27 OS=Homo sapiens OX=9606 GN=RPL27 PE=1 SV=2 - [RL27_HUMAN]	11430000	208800000	161600000
60S ribosomal protein L37a OS=Homo sapiens OX=9606 GN=RPL37A PE=1 SV=2 - [RL37A_HUMAN]	5310000	73560000	27240000
Protein transport protein Sec61 subunit alpha isoform 1 OS=Homo sapiens OX=9606 GN=SEC61A1 PE=1 SV=2 - [S61A1_HUMAN]	0	0	0
60S ribosomal protein L37 OS=Homo sapiens OX=9606 GN=RPL37 PE=1 SV=2 - [RL37_HUMAN]	0	17360000	28750000
DDB1- and CUL4-associated factor 7 OS=Homo sapiens OX=9606 GN=DCAF7 PE=1 SV=1 - [DCAF7_HUMAN]	0	2501000	0
WD repeat-containing protein 5 OS=Homo sapiens OX=9606 GN=WDR5 PE=1 SV=1 - [WDR5_HUMAN]	0	4220000	0
Heterogeneous nuclear ribonucleoprotein K OS=Homo sapiens OX=9606 GN=HNRNPK PE=1 SV=1 - [HNRPK_HUMAN]	6258000	59660000	66660000
14-3-3 protein gamma OS=Homo sapiens OX=9606 GN=YWHAG PE=1 SV=2 - [1433G_HUMAN]	5952000	10450000	9032000
40S ribosomal protein S7 OS=Homo sapiens OX=9606 GN=RPS7 PE=1 SV=1 - [RS7_HUMAN]	3128000	184200000	104900000
26S proteasome regulatory subunit 4 OS=Homo sapiens OX=9606 GN=PSMC1 PE=1 SV=1 - [PRS4_HUMAN]	0	4654000	0
26S proteasome regulatory subunit 8 OS=Homo sapiens OX=9606 GN=PSMC5 PE=1 SV=1 - [PRS8_HUMAN]	0	0	401400
40S ribosomal protein S8 OS=Homo sapiens OX=9606 GN=RPS8 PE=1 SV=2 - [RS8_HUMAN]	13800000	401900000	394500000
40S ribosomal protein S15a OS=Homo sapiens OX=9606 GN=RPS15A PE=1 SV=2 - [RS15A_HUMAN]	5935000	231200000	128100000
40S ribosomal protein S16 OS=Homo sapiens OX=9606 GN=RPS16 PE=1 SV=2 - [RS16_HUMAN]	8248000	322400000	276600000
14-3-3 protein epsilon OS=Homo sapiens OX=9606 GN=YWHAE PE=1 SV=1 - [1433E_HUMAN]	10330000	14960000	9772000
40S ribosomal protein S23 OS=Homo sapiens OX=9606 GN=RPS23 PE=1 SV=3 - [RS23_HUMAN]	5474000	169400000	177000000
40S ribosomal protein S18 OS=Homo sapiens OX=9606 GN=RPS18 PE=1 SV=3 - [RS18_HUMAN]	5654000	335100000	302300000
40S ribosomal protein S29 OS=Homo sapiens OX=9606 GN=RPS29 PE=1 SV=2 - [RS29_HUMAN]	432600	6151000	55870000
40S ribosomal protein S13 OS=Homo sapiens OX=9606 GN=RPS13 PE=1 SV=2 - [RS13_HUMAN]	7781000	235300000	145700000
40S ribosomal protein S11 OS=Homo sapiens OX=9606 GN=RPS11 PE=1 SV=3 - [RS11_HUMAN]	5127000	189800000	180300000
Small nuclear ribonucleoprotein E OS=Homo sapiens OX=9606 GN=SNRPE PE=1 SV=1 - [RUXE_HUMAN]	2489000	6796000	3876000
Small nuclear ribonucleoprotein F OS=Homo sapiens OX=9606 GN=SNRPF PE=1 SV=1 - [RUXF_HUMAN]	712700	5622000	0
Small nuclear ribonucleoprotein Sm D2 OS=Homo sapiens OX=9606 GN=SNRPD2 PE=1 SV=1 - [SMD2_HUMAN]	2646000	10530000	5347000
Small nuclear ribonucleoprotein Sm D3 OS=Homo sapiens OX=9606 GN=SNRPD3 PE=1 SV=1 - [SMD3_HUMAN]	7537000	16380000	5426000
26S proteasome regulatory subunit 10B OS=Homo sapiens OX=9606 GN=PSMC6 PE=1 SV=1 - [PRS10_HUMAN]	0	1635000	782200
Cellular nucleic acid-binding protein OS=Homo sapiens OX=9606 GN=CNBP PE=1 SV=1 - [CNBP_HUMAN]	294100	5128000	9543000
Protein yippee-like 5 OS=Homo sapiens OX=9606 GN=YPEL5 PE=1 SV=1 - [YPEL5_HUMAN]	0	2640000	0
40S ribosomal protein S4, X isoform OS=Homo sapiens OX=9606 GN=RPS4X PE=1 SV=2 - [RS4X_HUMAN]	8251000	288900000	150200000
60S ribosomal protein L23a OS=Homo sapiens OX=9606 GN=RPL23A PE=1 SV=1 - [RL23A_HUMAN]	12280000	370900000	319800000
40S ribosomal protein S6 OS=Homo sapiens OX=9606 GN=RPS6 PE=1 SV=1 - [RS6_HUMAN]	9642000	353000000	239900000
Histone H4 OS=Homo sapiens OX=9606 GN=H4C1 PE=1 SV=2 - [H4_HUMAN]	7458000	27030000	15930000
60S ribosomal protein L23 OS=Homo sapiens OX=9606 GN=RPL23 PE=1 SV=1 - [RL23_HUMAN]	5648000	144400000	116900000
40S ribosomal protein S15 OS=Homo sapiens OX=9606 GN=RPS15 PE=1 SV=2 - [RS15_HUMAN]	2848000	143400000	119000000
40S ribosomal protein S24 OS=Homo sapiens OX=9606 GN=RPS24 PE=1 SV=1 - [RS24_HUMAN]	3716000	127200000	74540000
40S ribosomal protein S25 OS=Homo sapiens OX=9606 GN=RPS25 PE=1 SV=1 - [RS25_HUMAN]	6370000	522100000	588000000
40S ribosomal protein S26 OS=Homo sapiens OX=9606 GN=RPS26 PE=1 SV=3 - [RS26_HUMAN]	2351000	97340000	56530000
40S ribosomal protein S28 OS=Homo sapiens OX=9606 GN=RPS28 PE=1 SV=1 - [RS28_HUMAN]	0	38950000	43790000
40S ribosomal protein S30 OS=Homo sapiens OX=9606 GN=FAU PE=1 SV=1 - [RS30_HUMAN]	3121000	134400000	166000000
60S ribosomal protein L39 OS=Homo sapiens OX=9606 GN=RPL39 PE=1 SV=2 - [RL39_HUMAN]	1895000	142900000	178100000
60S ribosomal protein L31 OS=Homo sapiens OX=9606 GN=RPL31 PE=1 SV=1 - [RL31_HUMAN]	4669000	257700000	232800000
60S ribosomal protein L10a OS=Homo sapiens OX=9606 GN=RPL10A PE=1 SV=2 - [RL10A_HUMAN]	6940000	143800000	133100000
60S ribosomal protein L8 OS=Homo sapiens OX=9606 GN=RPL8 PE=1 SV=2 - [RL8_HUMAN]	5880000	146800000	154300000
Peptidyl-prolyl cis-trans isomerase A OS=Homo sapiens OX=9606 GN=PPIA PE=1 SV=2 - [PPIA_HUMAN]	493300	2797000	2913000
Ubiquitin-40S ribosomal protein S27a OS=Homo sapiens OX=9606 GN=RPS27A PE=1 SV=2 - [RS27A_HUMAN]	3704000	151400000	171900000
Transformer-2 protein homolog beta OS=Homo sapiens OX=9606 GN=TRA2B PE=1 SV=1 - [TRA2B_HUMAN]	0	7798000	9279000
14-3-3 protein zeta/delta OS=Homo sapiens OX=9606 GN=YWHAZ PE=1 SV=1 - [1433Z_HUMAN]	11710000	13160000	10050000
Serine/threonine-protein phosphatase 2A 55 kDa regulatory subunit B alpha isoform OS=Homo sapiens OX=9606 GN=PPP2R2A PE=1 SV=1 - [2ABA_HUMAN]	0	30430000	8307000
Dynein light chain 1, cytoplasmic OS=Homo sapiens OX=9606 GN=DYNLL1 PE=1 SV=1 - [DYL1_HUMAN]	0	6096000	6550000
60S ribosomal protein L38 OS=Homo sapiens OX=9606 GN=RPL38 PE=1 SV=2 - [RL38_HUMAN]	2980000	51330000	53330000
Serine/threonine-protein phosphatase 2A catalytic subunit alpha isoform OS=Homo sapiens OX=9606 GN=PPP2CA PE=1 SV=1 - [PP2AA_HUMAN]	0	12520000	4523000
Y-box-binding protein 1 OS=Homo sapiens OX=9606 GN=YBX1 PE=1 SV=3 - [YBOX1_HUMAN]	10610000	244100000	351100000
Casein kinase II subunit beta OS=Homo sapiens OX=9606 GN=CSNK2B PE=1 SV=1 - [CSK2B_HUMAN]	0	9953000	0
Actin, alpha cardiac muscle 1 OS=Homo sapiens OX=9606 GN=ACTC1 PE=1 SV=1 - [ACTC_HUMAN]	212600000	35900000	34600000
Elongation factor 1-alpha 1 OS=Homo sapiens OX=9606 GN=EEF1A1 PE=1 SV=1 - [EF1A1_HUMAN]	7562000	102800000	58390000
Tubulin alpha-1B chain OS=Homo sapiens OX=9606 GN=TUBA1B PE=1 SV=1 - [TBA1B_HUMAN]	5341000	48310000	36870000
Tubulin beta-4B chain OS=Homo sapiens OX=9606 GN=TUBB4B PE=1 SV=1 - [TBB4B_HUMAN]	5071000	41710000	60520000
Nucleolar protein 14 OS=Homo sapiens OX=9606 GN=NOP14 PE=1 SV=3 - [NOP14_HUMAN]	565400	6274000	14550000
SRSF protein kinase 2 OS=Homo sapiens OX=9606 GN=SRPK2 PE=1 SV=3 - [SRPK2_HUMAN]	0	12190000	5277000
T-complex protein 1 subunit beta OS=Homo sapiens OX=9606 GN=CCT2 PE=1 SV=4 - [TCPB_HUMAN]	516000	85710000	28480000
Dermcidin OS=Homo sapiens OX=9606 GN=DCD PE=1 SV=2 - [DCD_HUMAN]	5769000	0	0
28S ribosomal protein S25, mitochondrial OS=Homo sapiens OX=9606 GN=MRPS25 PE=1 SV=1 - [RT25_HUMAN]	0	3998000	5178000
28S ribosomal protein S10, mitochondrial OS=Homo sapiens OX=9606 GN=MRPS10 PE=1 SV=2 - [RT10_HUMAN]	0	6405000	16610000
28S ribosomal protein S35, mitochondrial OS=Homo sapiens OX=9606 GN=MRPS35 PE=1 SV=1 - [RT35_HUMAN]	0	19900000	8820000
28S ribosomal protein S5, mitochondrial OS=Homo sapiens OX=9606 GN=MRPS5 PE=1 SV=2 - [RT05_HUMAN]	0	11920000	2674000
28S ribosomal protein S11, mitochondrial OS=Homo sapiens OX=9606 GN=MRPS11 PE=1 SV=2 - [RT11_HUMAN]	0	4676000	1719000
28S ribosomal protein S15, mitochondrial OS=Homo sapiens OX=9606 GN=MRPS15 PE=1 SV=1 - [RT15_HUMAN]	0	8747000	14900000
28S ribosomal protein S21, mitochondrial OS=Homo sapiens OX=9606 GN=MRPS21 PE=1 SV=3 - [RT21_HUMAN]	0	6168000	5292000
28S ribosomal protein S34, mitochondrial OS=Homo sapiens OX=9606 GN=MRPS34 PE=1 SV=2 - [RT34_HUMAN]	0	8612000	4890000
28S ribosomal protein S6, mitochondrial OS=Homo sapiens OX=9606 GN=MRPS6 PE=1 SV=3 - [RT06_HUMAN]	0	13830000	74190000
28S ribosomal protein S9, mitochondrial OS=Homo sapiens OX=9606 GN=MRPS9 PE=1 SV=2 - [RT09_HUMAN]	0	14150000	9403000
U7 snRNA-associated Sm-like protein LSm11 OS=Homo sapiens OX=9606 GN=LSM11 PE=1 SV=2 - [LSM11_HUMAN]	448700	0	0
60S ribosomal protein L36a OS=Homo sapiens OX=9606 GN=RPL36A PE=1 SV=2 - [RL36A_HUMAN]	4941000	116000000	95180000
Enhancer of rudimentary homolog OS=Homo sapiens OX=9606 GN=ERH PE=1 SV=1 - [ERH_HUMAN]	6756000	12750000	15090000
Serine/arginine-rich splicing factor 3 OS=Homo sapiens OX=9606 GN=SRSF3 PE=1 SV=1 - [SRSF3_HUMAN]	6533000	94210000	74860000
RNA-binding protein 10 OS=Homo sapiens OX=9606 GN=RBM10 PE=1 SV=3 - [RBM10_HUMAN]	4002000	0	3732000
RNA-binding protein 3 OS=Homo sapiens OX=9606 GN=RBM3 PE=1 SV=1 - [RBM3_HUMAN]	0	11370000	13330000
Transcription factor A, mitochondrial OS=Homo sapiens OX=9606 GN=TFAM PE=1 SV=1 - [TFAM_HUMAN]	0	0	2342000
Transcriptional activator protein Pur-alpha OS=Homo sapiens OX=9606 GN=PURA PE=1 SV=2 - [PURA_HUMAN]	0	7841000	1496000
Clathrin heavy chain 1 OS=Homo sapiens OX=9606 GN=CLTC PE=1 SV=5 - [CLH1_HUMAN]	0	0	0
Heterogeneous nuclear ribonucleoprotein U OS=Homo sapiens OX=9606 GN=HNRNPU PE=1 SV=6 - [HNRPU_HUMAN]	9164000	272800000	287200000
Spectrin beta chain, non-erythrocytic 1 OS=Homo sapiens OX=9606 GN=SPTBN1 PE=1 SV=2 - [SPTB2_HUMAN]	849900	0	0
Exosome component 10 OS=Homo sapiens OX=9606 GN=EXOSC10 PE=1 SV=2 - [EXOSX_HUMAN]	0	8880000	3427000
OTU domain-containing protein 4 OS=Homo sapiens OX=9606 GN=OTUD4 PE=1 SV=4 - [OTUD4_HUMAN]	794700	0	0
Desmoglein-1 OS=Homo sapiens OX=9606 GN=DSG1 PE=1 SV=2 - [DSG1_HUMAN]	0	0	0
60S ribosomal protein L18a OS=Homo sapiens OX=9606 GN=RPL18A PE=1 SV=2 - [RL18A_HUMAN]	8498000	174700000	71600000
Procollagen-lysine,2-oxoglutarate 5-dioxygenase 1 OS=Homo sapiens OX=9606 GN=PLOD1 PE=1 SV=2 - [PLOD1_HUMAN]	0	10440000	5319000
60S ribosomal protein L6 OS=Homo sapiens OX=9606 GN=RPL6 PE=1 SV=3 - [RL6_HUMAN]	12270000	318200000	252100000
6-pyruvoyl tetrahydrobiopterin synthase OS=Homo sapiens OX=9606 GN=PTS PE=1 SV=1 - [PTPS_HUMAN]	2368000	0	0
CCAAT/enhancer-binding protein zeta OS=Homo sapiens OX=9606 GN=CEBPZ PE=1 SV=3 - [CEBPZ_HUMAN]	0	5452000	501600
Keratin, type I cytoskeletal 17 OS=Homo sapiens OX=9606 GN=KRT17 PE=1 SV=2 - [K1C17_HUMAN]	5161000	7715000	7302000
14-3-3 protein eta OS=Homo sapiens OX=9606 GN=YWHAH PE=1 SV=4 - [1433F_HUMAN]	5952000	10450000	9032000
Peroxiredoxin-1 OS=Homo sapiens OX=9606 GN=PRDX1 PE=1 SV=1 - [PRDX1_HUMAN]	6379000	37220000	35740000
60S ribosomal protein L18 OS=Homo sapiens OX=9606 GN=RPL18 PE=1 SV=2 - [RL18_HUMAN]	18080000	282600000	176200000
Complement component 1 Q subcomponent-binding protein, mitochondrial OS=Homo sapiens OX=9606 GN=C1QBP PE=1 SV=1 - [C1QBP_HUMAN]	1256000	312100000	497700000
Cytoskeleton-associated protein 4 OS=Homo sapiens OX=9606 GN=CKAP4 PE=1 SV=2 - [CKAP4_HUMAN]	0	5203000	9034000
KH domain-containing, RNA-binding, signal transduction-associated protein 1 OS=Homo sapiens OX=9606 GN=KHDRBS1 PE=1 SV=1 - [KHDR1_HUMAN]	1485000	5841000	9585000
Serine/arginine-rich splicing factor 1 OS=Homo sapiens OX=9606 GN=SRSF1 PE=1 SV=2 - [SRSF1_HUMAN]	4403000	55480000	80470000
Protein-glutamine gamma-glutamyltransferase E OS=Homo sapiens OX=9606 GN=TGM3 PE=1 SV=4 - [TGM3_HUMAN]	0	0	0
ATP-dependent RNA helicase A OS=Homo sapiens OX=9606 GN=DHX9 PE=1 SV=4 - [DHX9_HUMAN]	1219000	110600000	64630000
Desmocollin-1 OS=Homo sapiens OX=9606 GN=DSC1 PE=1 SV=2 - [DSC1_HUMAN]	0	0	0
RNA cytosine C(5)-methyltransferase NSUN2 OS=Homo sapiens OX=9606 GN=NSUN2 PE=1 SV=2 - [NSUN2_HUMAN]	0	2119000	1277000
Nuclear cap-binding protein subunit 1 OS=Homo sapiens OX=9606 GN=NCBP1 PE=1 SV=1 - [NCBP1_HUMAN]	0	9397000	0
Dynein heavy chain 14, axonemal OS=Homo sapiens OX=9606 GN=DNAH14 PE=2 SV=3 - [DYH14_HUMAN]	0	0	0
HMG domain-containing protein 3 OS=Homo sapiens OX=9606 GN=HMGXB3 PE=2 SV=2 - [HMGX3_HUMAN]	0	0	0
General transcription factor 3C polypeptide 1 OS=Homo sapiens OX=9606 GN=GTF3C1 PE=1 SV=4 - [TF3C1_HUMAN]	0	0	577000
Aspartyl/asparaginyl beta-hydroxylase OS=Homo sapiens OX=9606 GN=ASPH PE=1 SV=3 - [ASPH_HUMAN]	0	2193000	0
Aminoacyl tRNA synthase complex-interacting multifunctional protein 1 OS=Homo sapiens OX=9606 GN=AIMP1 PE=1 SV=2 - [AIMP1_HUMAN]	0	0	0
Interleukin enhancer-binding factor 2 OS=Homo sapiens OX=9606 GN=ILF2 PE=1 SV=2 - [ILF2_HUMAN]	2793000	84580000	30480000
Interleukin enhancer-binding factor 3 OS=Homo sapiens OX=9606 GN=ILF3 PE=1 SV=3 - [ILF3_HUMAN]	2832000	64890000	71910000
TNF receptor-associated factor 2 OS=Homo sapiens OX=9606 GN=TRAF2 PE=1 SV=2 - [TRAF2_HUMAN]	0	2015000000	198300000
39S ribosomal protein L28, mitochondrial OS=Homo sapiens OX=9606 GN=MRPL28 PE=1 SV=4 - [RM28_HUMAN]	0	0	322800
Acetyl-CoA carboxylase 1 OS=Homo sapiens OX=9606 GN=ACACA PE=1 SV=2 - [ACACA_HUMAN]	0	0	0
Protein Red OS=Homo sapiens OX=9606 GN=IK PE=1 SV=3 - [RED_HUMAN]	0	0	1212000
Heterogeneous nuclear ribonucleoprotein A0 OS=Homo sapiens OX=9606 GN=HNRNPA0 PE=1 SV=1 - [ROA0_HUMAN]	1455000	104900000	75840000
26S proteasome non-ATPase regulatory subunit 2 OS=Homo sapiens OX=9606 GN=PSMD2 PE=1 SV=3 - [PSMD2_HUMAN]	0	4454000	1648000
Serine/arginine-rich splicing factor 9 OS=Homo sapiens OX=9606 GN=SRSF9 PE=1 SV=1 - [SRSF9_HUMAN]	461300	17000000	29290000
Serine/arginine-rich splicing factor 5 OS=Homo sapiens OX=9606 GN=SRSF5 PE=1 SV=1 - [SRSF5_HUMAN]	1606000	51270000	68660000
Transcription intermediary factor 1-beta OS=Homo sapiens OX=9606 GN=TRIM28 PE=1 SV=5 - [TIF1B_HUMAN]	0	10690000	10760000
Ras GTPase-activating protein-binding protein 1 OS=Homo sapiens OX=9606 GN=G3BP1 PE=1 SV=1 - [G3BP1_HUMAN]	0	32350000	23950000
Eukaryotic translation initiation factor 3 subunit I OS=Homo sapiens OX=9606 GN=EIF3I PE=1 SV=1 - [EIF3I_HUMAN]	0	19090000	8726000
Splicing factor 3B subunit 2 OS=Homo sapiens OX=9606 GN=SF3B2 PE=1 SV=2 - [SF3B2_HUMAN]	1037000	11080000	11720000
Serine/threonine-protein kinase PRP4 homolog OS=Homo sapiens OX=9606 GN=PRPF4B PE=1 SV=3 - [PRP4B_HUMAN]	0	3006000	1003000
SNW domain-containing protein 1 OS=Homo sapiens OX=9606 GN=SNW1 PE=1 SV=1 - [SNW1_HUMAN]	0	2288000	2779000
Transformer-2 protein homolog alpha OS=Homo sapiens OX=9606 GN=TRA2A PE=1 SV=1 - [TRA2A_HUMAN]	0	11740000	11020000
KRR1 small subunit processome component homolog OS=Homo sapiens OX=9606 GN=KRR1 PE=1 SV=4 - [KRR1_HUMAN]	0	4551000	5307000
Periodic tryptophan protein 1 homolog OS=Homo sapiens OX=9606 GN=PWP1 PE=1 SV=1 - [PWP1_HUMAN]	0	4102000	5161000
Nucleolar GTP-binding protein 2 OS=Homo sapiens OX=9606 GN=GNL2 PE=1 SV=1 - [NOG2_HUMAN]	0	7709000	6880000
Plakophilin-1 OS=Homo sapiens OX=9606 GN=PKP1 PE=1 SV=2 - [PKP1_HUMAN]	0	0	0
Bystin OS=Homo sapiens OX=9606 GN=BYSL PE=1 SV=3 - [BYST_HUMAN]	0	11990000	10160000
Cold-inducible RNA-binding protein OS=Homo sapiens OX=9606 GN=CIRBP PE=1 SV=1 - [CIRBP_HUMAN]	0	14620000	19980000
Ribosome biogenesis protein BOP1 OS=Homo sapiens OX=9606 GN=BOP1 PE=1 SV=2 - [BOP1_HUMAN]	0	7301000	5652000
Eukaryotic translation initiation factor 3 subunit A OS=Homo sapiens OX=9606 GN=EIF3A PE=1 SV=1 - [EIF3A_HUMAN]	0	24560000	16220000
Reticulocalbin-2 OS=Homo sapiens OX=9606 GN=RCN2 PE=1 SV=1 - [RCN2_HUMAN]	482900	0	921400
Caprin-1 OS=Homo sapiens OX=9606 GN=CAPRIN1 PE=1 SV=2 - [CAPR1_HUMAN]	1309000	58510000	55660000
RNA-binding protein 39 OS=Homo sapiens OX=9606 GN=RBM39 PE=1 SV=2 - [RBM39_HUMAN]	0	20770000	19370000
DNA replication licensing factor MCM6 OS=Homo sapiens OX=9606 GN=MCM6 PE=1 SV=1 - [MCM6_HUMAN]	0	0	0
BTB/POZ domain-containing protein KCTD2 OS=Homo sapiens OX=9606 GN=KCTD2 PE=1 SV=3 - [KCTD2_HUMAN]	10840000	9700000	3103000
Ribosomal RNA processing protein 1 homolog B OS=Homo sapiens OX=9606 GN=RRP1B PE=1 SV=3 - [RRP1B_HUMAN]	0	11970000	13880000
Protein RRP5 homolog OS=Homo sapiens OX=9606 GN=PDCD11 PE=1 SV=3 - [RRP5_HUMAN]	0	4426000	2614000
Ribosome biogenesis protein BMS1 homolog OS=Homo sapiens OX=9606 GN=BMS1 PE=1 SV=1 - [BMS1_HUMAN]	0	0	0
Ubiquitin carboxyl-terminal hydrolase 10 OS=Homo sapiens OX=9606 GN=USP10 PE=1 SV=2 - [UBP10_HUMAN]	0	2739000	2440000
Mortality factor 4-like protein 2 OS=Homo sapiens OX=9606 GN=MORF4L2 PE=1 SV=1 - [MO4L2_HUMAN]	0	3598000	644700
Squamous cell carcinoma antigen recognized by T-cells 3 OS=Homo sapiens OX=9606 GN=SART3 PE=1 SV=1 - [SART3_HUMAN]	0	0	0
Exosome complex component RRP42 OS=Homo sapiens OX=9606 GN=EXOSC7 PE=1 SV=3 - [EXOS7_HUMAN]	0	5234000	0
116 kDa U5 small nuclear ribonucleoprotein component OS=Homo sapiens OX=9606 GN=EFTUD2 PE=1 SV=1 - [U5S1_HUMAN]	0	0	1334000
Ribosome biogenesis regulatory protein homolog OS=Homo sapiens OX=9606 GN=RRS1 PE=1 SV=2 - [RRS1_HUMAN]	0	3339000	7396000
Early endosome antigen 1 OS=Homo sapiens OX=9606 GN=EEA1 PE=1 SV=2 - [EEA1_HUMAN]	0	48320000	0
Protein disulfide-isomerase A6 OS=Homo sapiens OX=9606 GN=PDIA6 PE=1 SV=1 - [PDIA6_HUMAN]	644500	0	0
Serine/threonine-protein kinase 38 OS=Homo sapiens OX=9606 GN=STK38 PE=1 SV=1 - [STK38_HUMAN]	16630000	5966000	2773000
Non-POU domain-containing octamer-binding protein OS=Homo sapiens OX=9606 GN=NONO PE=1 SV=4 - [NONO_HUMAN]	955800	3179000	3587000
Nicotinate-nucleotide pyrophosphorylase [carboxylating] OS=Homo sapiens OX=9606 GN=QPRT PE=1 SV=3 - [NADC_HUMAN]	1741000	0	0
Poly(rC)-binding protein 1 OS=Homo sapiens OX=9606 GN=PCBP1 PE=1 SV=2 - [PCBP1_HUMAN]	2203000	21610000	18320000
Mitochondrial import receptor subunit TOM20 homolog OS=Homo sapiens OX=9606 GN=TOMM20 PE=1 SV=1 - [TOM20_HUMAN]	2058000	0	16520000
Splicing factor 3B subunit 3 OS=Homo sapiens OX=9606 GN=SF3B3 PE=1 SV=4 - [SF3B3_HUMAN]	1322000	7805000	0
Scaffold attachment factor B1 OS=Homo sapiens OX=9606 GN=SAFB PE=1 SV=4 - [SAFB1_HUMAN]	0	0	0
Splicing factor 3B subunit 4 OS=Homo sapiens OX=9606 GN=SF3B4 PE=1 SV=1 - [SF3B4_HUMAN]	2403000	0	601900
Splicing factor 3A subunit 1 OS=Homo sapiens OX=9606 GN=SF3A1 PE=1 SV=1 - [SF3A1_HUMAN]	0	0	5788000
RISC-loading complex subunit TARBP2 OS=Homo sapiens OX=9606 GN=TARBP2 PE=1 SV=3 - [TRBP2_HUMAN]	0	0	0
ELAV-like protein 1 OS=Homo sapiens OX=9606 GN=ELAVL1 PE=1 SV=2 - [ELAV1_HUMAN]	827100	11880000	14590000
Drebrin OS=Homo sapiens OX=9606 GN=DBN1 PE=1 SV=4 - [DREB_HUMAN]	1038000	0	0
Lysine-rich nucleolar protein 1 OS=Homo sapiens OX=9606 GN=KNOP1 PE=1 SV=1 - [KNOP1_HUMAN]	0	4087000	0
Heterogeneous nuclear ribonucleoprotein U-like protein 2 OS=Homo sapiens OX=9606 GN=HNRNPUL2 PE=1 SV=1 - [HNRL2_HUMAN]	0	8423000	6583000
Pre-rRNA-processing protein TSR1 homolog OS=Homo sapiens OX=9606 GN=TSR1 PE=1 SV=1 - [TSR1_HUMAN]	0	6857000	1437000
WD40 repeat-containing protein SMU1 OS=Homo sapiens OX=9606 GN=SMU1 PE=1 SV=2 - [SMU1_HUMAN]	0	1533000	0
MAP7 domain-containing protein 1 OS=Homo sapiens OX=9606 GN=MAP7D1 PE=1 SV=1 - [MA7D1_HUMAN]	0	2354000	3890000
Protein LSM12 homolog OS=Homo sapiens OX=9606 GN=LSM12 PE=1 SV=2 - [LSM12_HUMAN]	0	6616000	5007000
Keratin, type II cytoskeletal 71 OS=Homo sapiens OX=9606 GN=KRT71 PE=1 SV=3 - [K2C71_HUMAN]	967000	0	5290000
Small nuclear ribonucleoprotein G OS=Homo sapiens OX=9606 GN=SNRPG PE=1 SV=1 - [Q49AN9_HUMAN]	940600	0	1277000
La-related protein 7 OS=Homo sapiens OX=9606 GN=LARP7 PE=1 SV=1 - [LARP7_HUMAN]	0	5619000	4559000
Angiomotin OS=Homo sapiens OX=9606 GN=AMOT PE=1 SV=1 - [AMOT_HUMAN]	1035000	0	1164000
Protein FAM98B OS=Homo sapiens OX=9606 GN=FAM98B PE=1 SV=2 - [FA98B_HUMAN]	0	0	0
Programmed cell death protein 4 OS=Homo sapiens OX=9606 GN=PDCD4 PE=1 SV=2 - [PDCD4_HUMAN]	0	3595000	1784000
DBIRD complex subunit ZNF326 OS=Homo sapiens OX=9606 GN=ZNF326 PE=1 SV=2 - [ZN326_HUMAN]	0	4719000	4211000
Nucleolar MIF4G domain-containing protein 1 OS=Homo sapiens OX=9606 GN=NOM1 PE=1 SV=1 - [NOM1_HUMAN]	0	0	361300
Filaggrin-2 OS=Homo sapiens OX=9606 GN=FLG2 PE=1 SV=1 - [FILA2_HUMAN]	773700	0	0
3-hydroxyacyl-CoA dehydrogenase type-2 OS=Homo sapiens OX=9606 GN=HSD17B10 PE=1 SV=1 - [Q5H928_HUMAN]	1034000	0	0
Zinc finger matrin-type protein 1 OS=Homo sapiens OX=9606 GN=ZMAT1 PE=2 SV=1 - [ZMAT1_HUMAN]	0	0	0
RNA helicase OS=Homo sapiens OX=9606 GN=MOV10 PE=1 SV=1 - [Q5JR04_HUMAN]	0	4647000	5024000
PHD finger protein 6 OS=Homo sapiens OX=9606 GN=PHF6 PE=1 SV=1 - [Q5JRC6_HUMAN]	0	12670000	7196000
Serine/arginine-rich-splicing factor 10 OS=Homo sapiens OX=9606 GN=SRSF10 PE=1 SV=1 - [Q5JRI1_HUMAN]	0	5832000	14080000
RRP12-like protein OS=Homo sapiens OX=9606 GN=RRP12 PE=1 SV=2 - [RRP12_HUMAN]	0	14500000	48290000
Intracellular hyaluronan-binding protein 4 OS=Homo sapiens OX=9606 GN=HABP4 PE=1 SV=1 - [HABP4_HUMAN]	0	0	1132000
RNA-binding motif protein, X-linked 2 OS=Homo sapiens OX=9606 GN=RBMX2 PE=1 SV=1 - [Q5JY83_HUMAN]	0	0	0
RNA-binding protein Raly (Fragment) OS=Homo sapiens OX=9606 GN=RALY PE=1 SV=1 - [Q5QPL9_HUMAN]	0	0	0
Exosome complex component MTR3 OS=Homo sapiens OX=9606 GN=EXOSC6 PE=1 SV=1 - [EXOS6_HUMAN]	0	7403000	2781000
Protein eyes shut homolog OS=Homo sapiens OX=9606 GN=EYS PE=1 SV=5 - [EYS_HUMAN]	0	0	5729000
CUB and sushi domain-containing protein 2 OS=Homo sapiens OX=9606 GN=CSMD2 PE=1 SV=1 - [Q5T6B5_HUMAN]	0	19570000	0
Heterogeneous nuclear ribonucleoprotein K (Fragment) OS=Homo sapiens OX=9606 GN=HNRNPK PE=1 SV=1 - [Q5T6W2_HUMAN]	5424000	59660000	66660000
Keratinocyte proline-rich protein OS=Homo sapiens OX=9606 GN=KPRP PE=1 SV=1 - [KPRP_HUMAN]	0	0	0
Skin-specific protein 32 OS=Homo sapiens OX=9606 GN=XP32 PE=1 SV=1 - [XP32_HUMAN]	0	0	0
Serine/arginine-rich-splicing factor 11 (Fragment) OS=Homo sapiens OX=9606 GN=SRSF11 PE=1 SV=1 - [Q5T760_HUMAN]	0	5083000	1998000
General transcription factor 3C polypeptide 5 OS=Homo sapiens OX=9606 GN=GTF3C5 PE=1 SV=1 - [Q5T7U1_HUMAN]	0	0	3003000
RNA-binding protein 26 OS=Homo sapiens OX=9606 GN=RBM26 PE=1 SV=3 - [RBM26_HUMAN]	0	3977000	0
Monocarboxylate transporter 1 (Fragment) OS=Homo sapiens OX=9606 GN=SLC16A1 PE=1 SV=1 - [Q5T8R3_HUMAN]	0	0	6746000
60S ribosomal protein L7a OS=Homo sapiens OX=9606 GN=RPL7A PE=1 SV=1 - [Q5T8U2_HUMAN]	13700000	215200000	59800000
60S ribosomal protein L7a (Fragment) OS=Homo sapiens OX=9606 GN=RPL7A PE=1 SV=1 - [Q5T8U3_HUMAN]	20270000	210600000	234700000
ATPase family AAA domain-containing protein 3B OS=Homo sapiens OX=9606 GN=ATAD3B PE=1 SV=1 - [ATD3B_HUMAN]	0	9932000	5745000
Ribonuclease P protein subunit p30 (Fragment) OS=Homo sapiens OX=9606 GN=RPP30 PE=1 SV=1 - [Q5VU10_HUMAN]	0	4197000	0
Ubiquitin-associated protein 2-like (Fragment) OS=Homo sapiens OX=9606 GN=UBAP2L PE=1 SV=1 - [Q5VU81_HUMAN]	0	0	6970000
60S ribosomal protein L11 OS=Homo sapiens OX=9606 GN=RPL11 PE=1 SV=2 - [Q5VVC8_HUMAN]	9350000	230700000	118100000
Splicing factor 45 (Fragment) OS=Homo sapiens OX=9606 GN=RBM17 PE=1 SV=1 - [Q5W011_HUMAN]	1493000	3342000	0
6-phosphofructo-2-kinase OS=Homo sapiens OX=9606 GN=PFKFB3 PE=1 SV=1 - [Q5W015_HUMAN]	2611000	0	0
Protein SPT2 homolog OS=Homo sapiens OX=9606 GN=SPTY2D1 PE=1 SV=3 - [SPT2_HUMAN]	0	0	2812000
Uncharacterized protein KIAA0895-like OS=Homo sapiens OX=9606 GN=KIAA0895L PE=1 SV=1 - [K895L_HUMAN]	0	0	0
60S ribosomal protein L7-like 1 OS=Homo sapiens OX=9606 GN=RPL7L1 PE=1 SV=2 - [RL7L_HUMAN]	0	3864000	1796000
Zinc finger CCHC domain-containing protein 8 OS=Homo sapiens OX=9606 GN=ZCCHC8 PE=1 SV=2 - [ZCHC8_HUMAN]	0	0	430700
Putative ATP-dependent RNA helicase DHX57 OS=Homo sapiens OX=9606 GN=DHX57 PE=1 SV=2 - [DHX57_HUMAN]	0	58890000	74740000
39S ribosomal protein L54, mitochondrial OS=Homo sapiens OX=9606 GN=MRPL54 PE=1 SV=1 - [RM54_HUMAN]	119900	2895000	6249000
39S ribosomal protein L14, mitochondrial OS=Homo sapiens OX=9606 GN=MRPL14 PE=1 SV=1 - [RM14_HUMAN]	0	0	1363000
Coatomer subunit delta OS=Homo sapiens OX=9606 GN=ARCN1 PE=1 SV=1 - [Q6P1Q5_HUMAN]	0	3973000	0
Lysine-specific demethylase RSBN1L OS=Homo sapiens OX=9606 GN=RSBN1L PE=1 SV=2 - [RSBNL_HUMAN]	0	0	2908000
Coiled-coil domain-containing protein 137 OS=Homo sapiens OX=9606 GN=CCDC137 PE=1 SV=1 - [CC137_HUMAN]	0	0	2467000
La-related protein 1 OS=Homo sapiens OX=9606 GN=LARP1 PE=1 SV=2 - [LARP1_HUMAN]	1159000	18120000	35370000
Pre-mRNA 3'-end-processing factor FIP1 OS=Homo sapiens OX=9606 GN=FIP1L1 PE=1 SV=1 - [FIP1_HUMAN]	178600	6065000	4380000
Suprabasin OS=Homo sapiens OX=9606 GN=SBSN PE=1 SV=2 - [SBSN_HUMAN]	81000	0	0
WD repeat-containing protein 82 OS=Homo sapiens OX=9606 GN=WDR82 PE=1 SV=1 - [WDR82_HUMAN]	0	0	0
Protein lin-28 homolog B OS=Homo sapiens OX=9606 GN=LIN28B PE=1 SV=1 - [LN28B_HUMAN]	0	6425000	5593000
Zinc finger protein 574 OS=Homo sapiens OX=9606 GN=ZNF574 PE=1 SV=2 - [ZN574_HUMAN]	0	530200	0
La-related protein 4 OS=Homo sapiens OX=9606 GN=LARP4 PE=1 SV=3 - [LARP4_HUMAN]	0	8584000	6809000
40S ribosomal protein S27-like OS=Homo sapiens OX=9606 GN=RPS27L PE=1 SV=3 - [RS27L_HUMAN]	3020000	48470000	34150000
Centrosomal protein of 68 kDa OS=Homo sapiens OX=9606 GN=CEP68 PE=1 SV=2 - [CEP68_HUMAN]	0	0	0
Transcription elongation factor SPT6 OS=Homo sapiens OX=9606 GN=SUPT6H PE=1 SV=2 - [SPT6H_HUMAN]	0	4467000	1802000
Eukaryotic translation initiation factor 3 subunit M OS=Homo sapiens OX=9606 GN=EIF3M PE=1 SV=1 - [EIF3M_HUMAN]	0	6276000	1749000
PHD finger-like domain-containing protein 5A OS=Homo sapiens OX=9606 GN=PHF5A PE=1 SV=1 - [PHF5A_HUMAN]	0	0	0
TRMT1-like protein OS=Homo sapiens OX=9606 GN=TRMT1L PE=1 SV=2 - [TRM1L_HUMAN]	0	6767000	5495000
Zinc finger CCCH-type antiviral protein 1 OS=Homo sapiens OX=9606 GN=ZC3HAV1 PE=1 SV=3 - [ZCCHV_HUMAN]	228100	18620000	24760000
39S ribosomal protein L21, mitochondrial OS=Homo sapiens OX=9606 GN=MRPL21 PE=1 SV=2 - [RM21_HUMAN]	0	1591000	12210000
Nuclear fragile X mental retardation-interacting protein 2 OS=Homo sapiens OX=9606 GN=NUFIP2 PE=1 SV=1 - [NUFP2_HUMAN]	0	0	822000
Mitochondrial antiviral-signaling protein OS=Homo sapiens OX=9606 GN=MAVS PE=1 SV=2 - [MAVS_HUMAN]	0	0	2783000000
E3 ubiquitin-protein ligase HUWE1 OS=Homo sapiens OX=9606 GN=HUWE1 PE=1 SV=3 - [HUWE1_HUMAN]	0	0	4953000
Protein PAT1 homolog 1 OS=Homo sapiens OX=9606 GN=PATL1 PE=1 SV=2 - [PATL1_HUMAN]	0	0	1969000
Nucleolar protein 9 OS=Homo sapiens OX=9606 GN=NOP9 PE=1 SV=1 - [NOP9_HUMAN]	0	3883000	0
Protein LYRIC OS=Homo sapiens OX=9606 GN=MTDH PE=1 SV=2 - [LYRIC_HUMAN]	0	9552000	6762000
THO complex subunit 4 OS=Homo sapiens OX=9606 GN=ALYREF PE=1 SV=3 - [THOC4_HUMAN]	623300	24930000	19490000
Active regulator of SIRT1 OS=Homo sapiens OX=9606 GN=RPS19BP1 PE=1 SV=1 - [AROS_HUMAN]	0	0	2310000
Spermatogenesis-associated serine-rich protein 2 OS=Homo sapiens OX=9606 GN=SPATS2 PE=1 SV=1 - [SPAS2_HUMAN]	0	1891000	0
Hornerin OS=Homo sapiens OX=9606 GN=HRNR PE=1 SV=2 - [HORN_HUMAN]	1288000	0	0
Ribosomal oxygenase 2 OS=Homo sapiens OX=9606 GN=RIOX2 PE=1 SV=1 - [RIOX2_HUMAN]	0	4219000	0
Calcium homeostasis endoplasmic reticulum protein OS=Homo sapiens OX=9606 GN=CHERP PE=1 SV=3 - [CHERP_HUMAN]	1184000	4340000	0
39S ribosomal protein L41, mitochondrial OS=Homo sapiens OX=9606 GN=MRPL41 PE=1 SV=1 - [RM41_HUMAN]	0	0	1334000
Probable ATP-dependent RNA helicase DHX37 OS=Homo sapiens OX=9606 GN=DHX37 PE=1 SV=1 - [DHX37_HUMAN]	0	6218000	4336000
pre-rRNA 2'-O-ribose RNA methyltransferase FTSJ3 OS=Homo sapiens OX=9606 GN=FTSJ3 PE=1 SV=2 - [SPB1_HUMAN]	0	3263000	1767000
Serine/arginine repetitive matrix protein 1 OS=Homo sapiens OX=9606 GN=SRRM1 PE=1 SV=2 - [SRRM1_HUMAN]	682300	8329000	14830000
UPF0688 protein C1orf174 OS=Homo sapiens OX=9606 GN=C1orf174 PE=1 SV=2 - [CA174_HUMAN]	0	0	2314000
Leucine-rich repeat-containing protein 47 OS=Homo sapiens OX=9606 GN=LRRC47 PE=1 SV=1 - [LRC47_HUMAN]	0	0	2427000
Keratin, type II cytoskeletal 78 OS=Homo sapiens OX=9606 GN=KRT78 PE=1 SV=2 - [K2C78_HUMAN]	3815000	0	0
Zinc finger CCHC domain-containing protein 9 OS=Homo sapiens OX=9606 GN=ZCCHC9 PE=1 SV=2 - [ZCHC9_HUMAN]	0	3486000	3895000
S1 RNA-binding domain-containing protein 1 OS=Homo sapiens OX=9606 GN=SRBD1 PE=1 SV=2 - [SRBD1_HUMAN]	0	1568000	0
39S ribosomal protein L50, mitochondrial OS=Homo sapiens OX=9606 GN=MRPL50 PE=1 SV=2 - [RM50_HUMAN]	0	3445000	1841000
Zinc finger CCCH domain-containing protein 8 OS=Homo sapiens OX=9606 GN=ZC3H8 PE=1 SV=2 - [ZC3H8_HUMAN]	0	24800000	5158000
BTB/POZ domain-containing protein KCTD17 OS=Homo sapiens OX=9606 GN=KCTD17 PE=1 SV=3 - [KCD17_HUMAN]	13260000	4856000	2654000
Protein KRI1 homolog OS=Homo sapiens OX=9606 GN=KRI1 PE=1 SV=3 - [KRI1_HUMAN]	0	2506000	4151000
Plasminogen activator inhibitor 1 RNA-binding protein OS=Homo sapiens OX=9606 GN=SERBP1 PE=1 SV=2 - [PAIRB_HUMAN]	2741000	66020000	51970000
Protein FAM98A OS=Homo sapiens OX=9606 GN=FAM98A PE=1 SV=2 - [FA98A_HUMAN]	0	6317000	0
Protein LSM14 homolog A OS=Homo sapiens OX=9606 GN=LSM14A PE=1 SV=3 - [LS14A_HUMAN]	2377000	8232000	5061000
ATP-binding cassette sub-family F member 1 OS=Homo sapiens OX=9606 GN=ABCF1 PE=1 SV=2 - [ABCF1_HUMAN]	0	10430000	7140000
Olfactory receptor 52N2 OS=Homo sapiens OX=9606 GN=OR52N2 PE=2 SV=1 - [O52N2_HUMAN]	0	0	0
Putative phospholipase B-like 2 OS=Homo sapiens OX=9606 GN=PLBD2 PE=1 SV=2 - [PLBL2_HUMAN]	765400	0	0
Zinc finger protein 507 OS=Homo sapiens OX=9606 GN=ZNF507 PE=1 SV=2 - [ZN507_HUMAN]	0	9220000	0
ATP-dependent RNA helicase DDX54 OS=Homo sapiens OX=9606 GN=DDX54 PE=1 SV=2 - [DDX54_HUMAN]	0	35510000	7874000
Ribosome biogenesis protein BRX1 homolog OS=Homo sapiens OX=9606 GN=BRIX1 PE=1 SV=2 - [BRX1_HUMAN]	0	2407000	4562000
Protein DDI1 homolog 1 OS=Homo sapiens OX=9606 GN=DDI1 PE=1 SV=1 - [DDI1_HUMAN]	0	0	0
Zinc finger CCCH domain-containing protein 15 OS=Homo sapiens OX=9606 GN=ZC3H15 PE=1 SV=1 - [ZC3HF_HUMAN]	0	3485000	56000000
POLDIP3 protein OS=Homo sapiens OX=9606 GN=POLDIP3 PE=1 SV=1 - [Q8WUT1_HUMAN]	0	4654000	2916000
40S ribosomal protein S21 OS=Homo sapiens OX=9606 GN=RPS21 PE=1 SV=1 - [Q8WVC2_HUMAN]	0	0	16710000
Dimethyladenosine transferase 1, mitochondrial OS=Homo sapiens OX=9606 GN=TFB1M PE=1 SV=1 - [TFB1M_HUMAN]	0	4970000	2249000
Ataxin-2-like protein OS=Homo sapiens OX=9606 GN=ATXN2L PE=1 SV=2 - [ATX2L_HUMAN]	0	5652000	6380000
Serine/arginine-rich splicing factor 12 OS=Homo sapiens OX=9606 GN=SRSF12 PE=2 SV=1 - [SRS12_HUMAN]	0	5344000	7751000
DnaJ homolog subfamily C member 9 OS=Homo sapiens OX=9606 GN=DNAJC9 PE=1 SV=1 - [DNJC9_HUMAN]	0	3351000	1834000
Septin-1 OS=Homo sapiens OX=9606 GN=SEPTIN1 PE=1 SV=2 - [SEPT1_HUMAN]	0	0	0
Titin OS=Homo sapiens OX=9606 GN=TTN PE=1 SV=4 - [TITIN_HUMAN]	0	0	2400000
Arf-GAP with Rho-GAP domain, ANK repeat and PH domain-containing protein 2 OS=Homo sapiens OX=9606 GN=ARAP2 PE=1 SV=3 - [ARAP2_HUMAN]	0	0	636000
Histone H1.10 OS=Homo sapiens OX=9606 GN=H1-10 PE=1 SV=1 - [H1X_HUMAN]	1936000	34190000	29060000
28S ribosomal protein S27, mitochondrial OS=Homo sapiens OX=9606 GN=MRPS27 PE=1 SV=3 - [RT27_HUMAN]	0	12270000	9415000
Heat shock protein 105 kDa OS=Homo sapiens OX=9606 GN=HSPH1 PE=1 SV=1 - [HS105_HUMAN]	0	9787000	8713000
La-related protein 4B OS=Homo sapiens OX=9606 GN=LARP4B PE=1 SV=3 - [LAR4B_HUMAN]	0	6285000	10010000
28S ribosomal protein S31, mitochondrial OS=Homo sapiens OX=9606 GN=MRPS31 PE=1 SV=3 - [RT31_HUMAN]	0	10720000	13870000
Protein TFG OS=Homo sapiens OX=9606 GN=TFG PE=1 SV=2 - [TFG_HUMAN]	1498000	3136000	0
Actin-related protein 2/3 complex subunit 1A OS=Homo sapiens OX=9606 GN=ARPC1A PE=1 SV=2 - [ARC1A_HUMAN]	2057000	0	0
TATA-binding protein-associated factor 2N OS=Homo sapiens OX=9606 GN=TAF15 PE=1 SV=1 - [RBP56_HUMAN]	7180000	27720000	17040000
Gamma-glutamyl hydrolase OS=Homo sapiens OX=9606 GN=GGH PE=1 SV=2 - [GGH_HUMAN]	0	0	0
Regulator of nonsense transcripts 1 OS=Homo sapiens OX=9606 GN=UPF1 PE=1 SV=2 - [RENT1_HUMAN]	0	1887000	0
Transportin-1 OS=Homo sapiens OX=9606 GN=TNPO1 PE=1 SV=2 - [TNPO1_HUMAN]	0	0	0
Rho guanine nucleotide exchange factor 2 OS=Homo sapiens OX=9606 GN=ARHGEF2 PE=1 SV=4 - [ARHG2_HUMAN]	0	2530000	687500
Probable ubiquitin carboxyl-terminal hydrolase FAF-X OS=Homo sapiens OX=9606 GN=USP9X PE=1 SV=4 - [USP9X_HUMAN]	0	31110000	18960000
Ubiquitin carboxyl-terminal hydrolase 7 OS=Homo sapiens OX=9606 GN=USP7 PE=1 SV=2 - [UBP7_HUMAN]	0	90400000	52780000
Immunoglobulin superfamily member 2 OS=Homo sapiens OX=9606 GN=CD101 PE=1 SV=2 - [IGSF2_HUMAN]	0	0	0
Histone H2A type 1-C OS=Homo sapiens OX=9606 GN=H2AC6 PE=1 SV=3 - [H2A1C_HUMAN]	10110000	101900000	98730000
60S ribosomal protein L36a-like OS=Homo sapiens OX=9606 GN=RPL36AL PE=1 SV=3 - [RL36L_HUMAN]	4941000	116000000	95180000
39S ribosomal protein L24, mitochondrial OS=Homo sapiens OX=9606 GN=MRPL24 PE=1 SV=1 - [RM24_HUMAN]	0	0	1180000
Leucine-rich repeat-containing protein 59 OS=Homo sapiens OX=9606 GN=LRRC59 PE=1 SV=1 - [LRC59_HUMAN]	0	6553000	8050000
Exosome complex component RRP43 OS=Homo sapiens OX=9606 GN=EXOSC8 PE=1 SV=1 - [EXOS8_HUMAN]	0	3380000	0
PIN2/TERF1-interacting telomerase inhibitor 1 OS=Homo sapiens OX=9606 GN=PINX1 PE=1 SV=2 - [PINX1_HUMAN]	0	0	7744000
Carboxymethylenebutenolidase homolog OS=Homo sapiens OX=9606 GN=CMBL PE=1 SV=1 - [CMBL_HUMAN]	619200	0	0
THAP domain-containing protein 11 OS=Homo sapiens OX=9606 GN=THAP11 PE=1 SV=2 - [THA11_HUMAN]	0	0	0
28S ribosomal protein S24, mitochondrial OS=Homo sapiens OX=9606 GN=MRPS24 PE=1 SV=1 - [RT24_HUMAN]	0	0	3957000
DnaJ homolog subfamily A member 3, mitochondrial OS=Homo sapiens OX=9606 GN=DNAJA3 PE=1 SV=2 - [DNJA3_HUMAN]	0	5424000	0
Translation machinery-associated protein 16 OS=Homo sapiens OX=9606 GN=TMA16 PE=1 SV=2 - [TMA16_HUMAN]	0	13790000	9939000
Pentatricopeptide repeat domain-containing protein 3, mitochondrial OS=Homo sapiens OX=9606 GN=PTCD3 PE=1 SV=3 - [PTCD3_HUMAN]	0	13430000	8417000
E3 ubiquitin-protein ligase pellino homolog 1 OS=Homo sapiens OX=9606 GN=PELI1 PE=1 SV=2 - [PELI1_HUMAN]	0	40730000	0
Protein LTV1 homolog OS=Homo sapiens OX=9606 GN=LTV1 PE=1 SV=1 - [LTV1_HUMAN]	0	9280000	9410000
Target of EGR1 protein 1 OS=Homo sapiens OX=9606 GN=TOE1 PE=1 SV=1 - [TOE1_HUMAN]	0	0	0
Serine/threonine-protein phosphatase PGAM5, mitochondrial OS=Homo sapiens OX=9606 GN=PGAM5 PE=1 SV=2 - [PGAM5_HUMAN]	1130000	0	8521000
Far upstream element-binding protein 3 OS=Homo sapiens OX=9606 GN=FUBP3 PE=1 SV=2 - [FUBP3_HUMAN]	2160000	4341000	4770000
Ubiquitin carboxyl-terminal hydrolase 47 OS=Homo sapiens OX=9606 GN=USP47 PE=1 SV=3 - [UBP47_HUMAN]	0	8670000	3882000
Zinc finger RNA-binding protein OS=Homo sapiens OX=9606 GN=ZFR PE=1 SV=2 - [ZFR_HUMAN]	0	5124000	3208000
Cilia- and flagella-associated protein 44 OS=Homo sapiens OX=9606 GN=CFAP44 PE=1 SV=2 - [CFA44_HUMAN]	0	0	4548000
YTH domain-containing protein 1 OS=Homo sapiens OX=9606 GN=YTHDC1 PE=1 SV=3 - [YTDC1_HUMAN]	0	399300	652500
28S rRNA (cytosine-C(5))-methyltransferase OS=Homo sapiens OX=9606 GN=NSUN5 PE=1 SV=2 - [NSUN5_HUMAN]	0	2630000	3065000
RNA-binding protein 14 OS=Homo sapiens OX=9606 GN=RBM14 PE=1 SV=2 - [RBM14_HUMAN]	0	6301000	1585000
Zinc finger protein 317 OS=Homo sapiens OX=9606 GN=ZNF317 PE=1 SV=2 - [ZN317_HUMAN]	0	0	0
Ran-binding protein 9 OS=Homo sapiens OX=9606 GN=RANBP9 PE=1 SV=1 - [RANB9_HUMAN]	0	6212000	1625000
SRSF protein kinase 1 OS=Homo sapiens OX=9606 GN=SRPK1 PE=1 SV=2 - [SRPK1_HUMAN]	0	17450000	15110000
Spermatid perinuclear RNA-binding protein OS=Homo sapiens OX=9606 GN=STRBP PE=1 SV=1 - [STRBP_HUMAN]	0	23270000	10450000
MMS19 nucleotide excision repair protein homolog OS=Homo sapiens OX=9606 GN=MMS19 PE=1 SV=2 - [MMS19_HUMAN]	0	1619000	0
c-Myc-binding protein OS=Homo sapiens OX=9606 GN=MYCBP PE=1 SV=3 - [MYCBP_HUMAN]	4326000	0	0
Cell division cycle 5-like protein OS=Homo sapiens OX=9606 GN=CDC5L PE=1 SV=2 - [CDC5L_HUMAN]	8636000	6961000	4739000
CD180 antigen OS=Homo sapiens OX=9606 GN=CD180 PE=1 SV=2 - [CD180_HUMAN]	0	0	0
DnaJ homolog subfamily C member 2 OS=Homo sapiens OX=9606 GN=DNAJC2 PE=1 SV=4 - [DNJC2_HUMAN]	0	3480000	2691000
Ribonucleases P/MRP protein subunit POP1 OS=Homo sapiens OX=9606 GN=POP1 PE=1 SV=2 - [POP1_HUMAN]	0	4838000	4628000
Eukaryotic translation initiation factor 3 subunit C OS=Homo sapiens OX=9606 GN=EIF3C PE=1 SV=1 - [EIF3C_HUMAN]	0	18790000	13050000
T-complex protein 1 subunit eta OS=Homo sapiens OX=9606 GN=CCT7 PE=1 SV=2 - [TCPH_HUMAN]	0	73540000	40410000
Probable rRNA-processing protein EBP2 OS=Homo sapiens OX=9606 GN=EBNA1BP2 PE=1 SV=2 - [EBP2_HUMAN]	0	6321000	7509000
ATP-dependent RNA helicase DDX50 OS=Homo sapiens OX=9606 GN=DDX50 PE=1 SV=1 - [DDX50_HUMAN]	0	41840000	31030000
Glutamate-rich WD repeat-containing protein 1 OS=Homo sapiens OX=9606 GN=GRWD1 PE=1 SV=1 - [GRWD1_HUMAN]	0	8126000	7222000
Methylosome protein 50 OS=Homo sapiens OX=9606 GN=WDR77 PE=1 SV=1 - [MEP50_HUMAN]	230000000	60730000	73730000
Myb-binding protein 1A OS=Homo sapiens OX=9606 GN=MYBBP1A PE=1 SV=2 - [MBB1A_HUMAN]	0	12450000	6422000
Partner of Y14 and mago OS=Homo sapiens OX=9606 GN=PYM1 PE=1 SV=1 - [PYM1_HUMAN]	0	5414000	9685000
Serine/threonine-protein kinase RIO1 OS=Homo sapiens OX=9606 GN=RIOK1 PE=1 SV=2 - [RIOK1_HUMAN]	12700000	9522000	4529000
Protein LLP homolog OS=Homo sapiens OX=9606 GN=LLPH PE=1 SV=1 - [LLPH_HUMAN]	0	3511000	4847000
rRNA-processing protein UTP23 homolog OS=Homo sapiens OX=9606 GN=UTP23 PE=1 SV=2 - [UTP23_HUMAN]	0	1951000	0
Protein pelota homolog OS=Homo sapiens OX=9606 GN=PELO PE=1 SV=2 - [PELO_HUMAN]	0	3048000	0
Cancer-related nucleoside-triphosphatase OS=Homo sapiens OX=9606 GN=NTPCR PE=1 SV=1 - [NTPCR_HUMAN]	0	5204000	0
UPF0183 protein C16orf70 OS=Homo sapiens OX=9606 GN=C16orf70 PE=1 SV=1 - [CP070_HUMAN]	0	3924000	0
WW domain-containing adapter protein with coiled-coil OS=Homo sapiens OX=9606 GN=WAC PE=1 SV=3 - [WAC_HUMAN]	0	0	4064000
Mini-chromosome maintenance complex-binding protein OS=Homo sapiens OX=9606 GN=MCMBP PE=1 SV=2 - [MCMBP_HUMAN]	1707000	0	0
Multiple myeloma tumor-associated protein 2 OS=Homo sapiens OX=9606 GN=MMTAG2 PE=1 SV=1 - [MMTA2_HUMAN]	0	6951000	7726000
Ribonuclease P protein subunit p25 OS=Homo sapiens OX=9606 GN=RPP25 PE=1 SV=1 - [RPP25_HUMAN]	0	2666000	0
TNF receptor-associated factor 4 OS=Homo sapiens OX=9606 GN=TRAF4 PE=1 SV=1 - [TRAF4_HUMAN]	0	0	1396000000
Nucleolar complex protein 4 homolog OS=Homo sapiens OX=9606 GN=NOC4L PE=1 SV=1 - [NOC4L_HUMAN]	0	6899000	0
Guanine nucleotide-binding protein-like 3 OS=Homo sapiens OX=9606 GN=GNL3 PE=1 SV=2 - [GNL3_HUMAN]	0	21410000	14320000
RNA-binding protein 4 OS=Homo sapiens OX=9606 GN=RBM4 PE=1 SV=1 - [RBM4_HUMAN]	0	3148000	2494000
Splicing factor 3B subunit 5 OS=Homo sapiens OX=9606 GN=SF3B5 PE=1 SV=1 - [SF3B5_HUMAN]	1425000	5809000	0
Protein LSM14 homolog B OS=Homo sapiens OX=9606 GN=LSM14B PE=1 SV=1 - [LS14B_HUMAN]	0	1926000	2434000
Nucleolar and spindle-associated protein 1 OS=Homo sapiens OX=9606 GN=NUSAP1 PE=1 SV=1 - [NUSAP_HUMAN]	0	0	3942000
MKI67 FHA domain-interacting nucleolar phosphoprotein OS=Homo sapiens OX=9606 GN=NIFK PE=1 SV=1 - [MK67I_HUMAN]	551200	7594000	8120000
YTH domain-containing family protein 1 OS=Homo sapiens OX=9606 GN=YTHDF1 PE=1 SV=1 - [YTHD1_HUMAN]	0	2846000	0
28S ribosomal protein S26, mitochondrial OS=Homo sapiens OX=9606 GN=MRPS26 PE=1 SV=1 - [RT26_HUMAN]	0	3654000	5314000
Nucleolar GTP-binding protein 1 OS=Homo sapiens OX=9606 GN=GTPBP4 PE=1 SV=3 - [NOG1_HUMAN]	0	13180000	13970000
Regulator of nonsense transcripts 3B OS=Homo sapiens OX=9606 GN=UPF3B PE=1 SV=1 - [REN3B_HUMAN]	0	4390000	6719000
Ribosome biogenesis protein WDR12 OS=Homo sapiens OX=9606 GN=WDR12 PE=1 SV=2 - [WDR12_HUMAN]	0	6001000	0
SRA stem-loop-interacting RNA-binding protein, mitochondrial OS=Homo sapiens OX=9606 GN=SLIRP PE=1 SV=1 - [SLIRP_HUMAN]	1125000	6159000	8622000
RNA cytidine acetyltransferase OS=Homo sapiens OX=9606 GN=NAT10 PE=1 SV=2 - [NAT10_HUMAN]	0	0	3912000
5'-3' exoribonuclease 2 OS=Homo sapiens OX=9606 GN=XRN2 PE=1 SV=1 - [XRN2_HUMAN]	647900	4513000	6089000
Probable ATP-dependent RNA helicase DDX47 OS=Homo sapiens OX=9606 GN=DDX47 PE=1 SV=1 - [DDX47_HUMAN]	0	5992000	1402000
Coiled-coil domain-containing protein 8 OS=Homo sapiens OX=9606 GN=CCDC8 PE=1 SV=2 - [CCDC8_HUMAN]	0	0	3979000
Protein Wnt-5b OS=Homo sapiens OX=9606 GN=WNT5B PE=2 SV=2 - [WNT5B_HUMAN]	0	0	0
ATP-dependent DNA/RNA helicase DHX36 OS=Homo sapiens OX=9606 GN=DHX36 PE=1 SV=2 - [DHX36_HUMAN]	0	7122000	9226000
BolA-like protein 2 OS=Homo sapiens OX=9606 GN=BOLA2 PE=1 SV=1 - [BOLA2_HUMAN]	7185000	10870000	18930000
Charged multivesicular body protein 4b OS=Homo sapiens OX=9606 GN=CHMP4B PE=1 SV=1 - [CHM4B_HUMAN]	0	0	0
ESF1 homolog OS=Homo sapiens OX=9606 GN=ESF1 PE=1 SV=1 - [ESF1_HUMAN]	0	0	1208000
Dimethyladenosine transferase 2, mitochondrial OS=Homo sapiens OX=9606 GN=TFB2M PE=1 SV=1 - [TFB2M_HUMAN]	0	2475000	0
Coiled-coil domain-containing protein 86 OS=Homo sapiens OX=9606 GN=CCDC86 PE=1 SV=1 - [CCD86_HUMAN]	0	0	4968000
3'-5' RNA helicase YTHDC2 OS=Homo sapiens OX=9606 GN=YTHDC2 PE=1 SV=2 - [YTDC2_HUMAN]	0	8298000	5512000
Ribosome production factor 2 homolog OS=Homo sapiens OX=9606 GN=RPF2 PE=1 SV=2 - [RPF2_HUMAN]	0	792100	3529000
WD repeat-containing protein 26 OS=Homo sapiens OX=9606 GN=WDR26 PE=1 SV=3 - [WDR26_HUMAN]	0	4067000	0
UPF0488 protein C8orf33 OS=Homo sapiens OX=9606 GN=C8orf33 PE=1 SV=1 - [CH033_HUMAN]	0	6168000	7357000
Phosphorylated adapter RNA export protein OS=Homo sapiens OX=9606 GN=PHAX PE=1 SV=1 - [PHAX_HUMAN]	0	2171000	4363000
39S ribosomal protein L44, mitochondrial OS=Homo sapiens OX=9606 GN=MRPL44 PE=1 SV=1 - [RM44_HUMAN]	0	1853000	1027000
rRNA methyltransferase 3, mitochondrial OS=Homo sapiens OX=9606 GN=MRM3 PE=1 SV=2 - [MRM3_HUMAN]	647600	10190000	11190000
39S ribosomal protein L47, mitochondrial OS=Homo sapiens OX=9606 GN=MRPL47 PE=1 SV=2 - [RM47_HUMAN]	0	2256000	4454000
Nucleolar protein of 40 kDa OS=Homo sapiens OX=9606 GN=ZCCHC17 PE=1 SV=1 - [NO40_HUMAN]	0	3383000	0
Exosome complex component RRP41 OS=Homo sapiens OX=9606 GN=EXOSC4 PE=1 SV=3 - [EXOS4_HUMAN]	0	4081000	0
Inositol-3-phosphate synthase 1 OS=Homo sapiens OX=9606 GN=ISYNA1 PE=1 SV=1 - [INO1_HUMAN]	0	0	0
Putative RNA-binding protein Luc7-like 1 OS=Homo sapiens OX=9606 GN=LUC7L PE=1 SV=1 - [LUC7L_HUMAN]	0	14710000	21760000
Suppressor of SWI4 1 homolog OS=Homo sapiens OX=9606 GN=PPAN PE=2 SV=1 - [SSF1_HUMAN]	0	6938000	3215000
Exosome complex component RRP40 OS=Homo sapiens OX=9606 GN=EXOSC3 PE=1 SV=3 - [EXOS3_HUMAN]	0	0	0
Nucleolar RNA helicase 2 OS=Homo sapiens OX=9606 GN=DDX21 PE=1 SV=5 - [DDX21_HUMAN]	1150000	93860000	77510000
DNA dC->dU-editing enzyme APOBEC-3C OS=Homo sapiens OX=9606 GN=APOBEC3C PE=1 SV=2 - [ABC3C_HUMAN]	0	1293000	0
RNA-binding protein PNO1 OS=Homo sapiens OX=9606 GN=PNO1 PE=1 SV=1 - [PNO1_HUMAN]	0	6145000	5325000
Protein FAM207A OS=Homo sapiens OX=9606 GN=FAM207A PE=1 SV=2 - [F207A_HUMAN]	0	3827000	4775000
Midasin OS=Homo sapiens OX=9606 GN=MDN1 PE=1 SV=2 - [MDN1_HUMAN]	9914000	0	0
Zinc finger CCHC domain-containing protein 3 OS=Homo sapiens OX=9606 GN=ZCCHC3 PE=1 SV=2 - [ZCHC3_HUMAN]	0	0	4836000
Palmitoyl-protein thioesterase ABHD10, mitochondrial OS=Homo sapiens OX=9606 GN=ABHD10 PE=1 SV=1 - [ABHDA_HUMAN]	0	0	0
Probable ATP-dependent RNA helicase DDX28 OS=Homo sapiens OX=9606 GN=DDX28 PE=1 SV=2 - [DDX28_HUMAN]	0	1936000	4164000
ATPase family AAA domain-containing protein 3A OS=Homo sapiens OX=9606 GN=ATAD3A PE=1 SV=2 - [ATD3A_HUMAN]	0	9086000	3810000
ATP-dependent RNA helicase DDX18 OS=Homo sapiens OX=9606 GN=DDX18 PE=1 SV=2 - [DDX18_HUMAN]	0	12170000	10250000
Protein SDA1 homolog OS=Homo sapiens OX=9606 GN=SDAD1 PE=1 SV=3 - [SDA1_HUMAN]	0	5440000	3107000
Poly(A) RNA polymerase, mitochondrial OS=Homo sapiens OX=9606 GN=MTPAP PE=1 SV=1 - [PAPD1_HUMAN]	0	0	4097000
RNA-binding protein 28 OS=Homo sapiens OX=9606 GN=RBM28 PE=1 SV=3 - [RBM28_HUMAN]	0	7698000	7448000
Arginine and glutamate-rich protein 1 OS=Homo sapiens OX=9606 GN=ARGLU1 PE=1 SV=1 - [ARGL1_HUMAN]	0	6507000	0
Box C/D snoRNA protein 1 OS=Homo sapiens OX=9606 GN=ZNHIT6 PE=1 SV=1 - [BCD1_HUMAN]	0	3096000	4110000
p21-activated protein kinase-interacting protein 1 OS=Homo sapiens OX=9606 GN=PAK1IP1 PE=1 SV=2 - [PK1IP_HUMAN]	0	0	0
Glucose-induced degradation protein 8 homolog OS=Homo sapiens OX=9606 GN=GID8 PE=1 SV=1 - [GID8_HUMAN]	0	2508000	2702000
39S ribosomal protein L22, mitochondrial OS=Homo sapiens OX=9606 GN=MRPL22 PE=1 SV=1 - [RM22_HUMAN]	0	8112000	0
H/ACA ribonucleoprotein complex subunit 2 OS=Homo sapiens OX=9606 GN=NHP2 PE=1 SV=1 - [NHP2_HUMAN]	0	0	4705000
Cell growth-regulating nucleolar protein OS=Homo sapiens OX=9606 GN=LYAR PE=1 SV=2 - [LYAR_HUMAN]	0	5323000	3694000
BTB/POZ domain-containing protein KCTD5 OS=Homo sapiens OX=9606 GN=KCTD5 PE=1 SV=1 - [KCTD5_HUMAN]	90940000	20840000	20600000
H/ACA ribonucleoprotein complex subunit 1 OS=Homo sapiens OX=9606 GN=GAR1 PE=1 SV=1 - [GAR1_HUMAN]	1733000	10860000	11890000
Tubulin alpha-8 chain OS=Homo sapiens OX=9606 GN=TUBA8 PE=1 SV=1 - [TBA8_HUMAN]	3558000	48310000	27350000
Bcl-2-associated transcription factor 1 OS=Homo sapiens OX=9606 GN=BCLAF1 PE=1 SV=2 - [BCLF1_HUMAN]	3597000	21120000	21600000
Tropomodulin-3 OS=Homo sapiens OX=9606 GN=TMOD3 PE=1 SV=1 - [TMOD3_HUMAN]	3324000	0	0
Very-long-chain enoyl-CoA reductase OS=Homo sapiens OX=9606 GN=TECR PE=1 SV=1 - [TECR_HUMAN]	0	3602000	0
Constitutive coactivator of PPAR-gamma-like protein 1 OS=Homo sapiens OX=9606 GN=FAM120A PE=1 SV=2 - [F120A_HUMAN]	0	10400000	2116000
Insulin-like growth factor 2 mRNA-binding protein 1 OS=Homo sapiens OX=9606 GN=IGF2BP1 PE=1 SV=2 - [IF2B1_HUMAN]	2419000	60570000	50220000
Eukaryotic translation initiation factor 2-alpha kinase 3 OS=Homo sapiens OX=9606 GN=EIF2AK3 PE=1 SV=3 - [E2AK3_HUMAN]	0	0	0
Ribosome biogenesis protein NOP53 OS=Homo sapiens OX=9606 GN=NOP53 PE=1 SV=2 - [NOP53_HUMAN]	0	0	761200
Very-long-chain (3R)-3-hydroxyacyl-CoA dehydratase 3 OS=Homo sapiens OX=9606 GN=HACD3 PE=1 SV=2 - [HACD3_HUMAN]	0	8104000	0
Protein RCC2 OS=Homo sapiens OX=9606 GN=RCC2 PE=1 SV=2 - [RCC2_HUMAN]	0	12720000	15400000
Ribosome-binding protein 1 OS=Homo sapiens OX=9606 GN=RRBP1 PE=1 SV=5 - [RRBP1_HUMAN]	0	2667000	4881000
WD repeat-containing protein 35 OS=Homo sapiens OX=9606 GN=WDR35 PE=1 SV=3 - [WDR35_HUMAN]	0	0	2604000
Eukaryotic translation initiation factor 3 subunit K OS=Homo sapiens OX=9606 GN=EIF3K PE=1 SV=1 - [EIF3K_HUMAN]	0	11210000	0
DnaJ homolog subfamily B member 11 OS=Homo sapiens OX=9606 GN=DNAJB11 PE=1 SV=1 - [DJB11_HUMAN]	0	0	0
Alpha-catulin OS=Homo sapiens OX=9606 GN=CTNNAL1 PE=1 SV=2 - [CTNL1_HUMAN]	0	0	3565000
Nuclear RNA export factor 1 OS=Homo sapiens OX=9606 GN=NXF1 PE=1 SV=1 - [NXF1_HUMAN]	0	2750000	4083000
Peflin OS=Homo sapiens OX=9606 GN=PEF1 PE=1 SV=1 - [PEF1_HUMAN]	0	0	0
SEC14-like protein 3 OS=Homo sapiens OX=9606 GN=SEC14L3 PE=1 SV=1 - [S14L3_HUMAN]	0	0	0
ATP-binding cassette sub-family F member 2 OS=Homo sapiens OX=9606 GN=ABCF2 PE=1 SV=2 - [ABCF2_HUMAN]	0	0	4890000
Transcription factor 20 OS=Homo sapiens OX=9606 GN=TCF20 PE=1 SV=3 - [TCF20_HUMAN]	0	0	0
LIM domain and actin-binding protein 1 OS=Homo sapiens OX=9606 GN=LIMA1 PE=1 SV=1 - [LIMA1_HUMAN]	1778000	0	0
Serine/threonine-protein kinase TBK1 OS=Homo sapiens OX=9606 GN=TBK1 PE=1 SV=1 - [TBK1_HUMAN]	0	595000000	243800000
Nuclear fragile X mental retardation-interacting protein 1 OS=Homo sapiens OX=9606 GN=NUFIP1 PE=1 SV=2 - [NUFP1_HUMAN]	0	1093000	0
E3 ISG15--protein ligase HERC5 OS=Homo sapiens OX=9606 GN=HERC5 PE=1 SV=2 - [HERC5_HUMAN]	0	0	0
Calcium-binding mitochondrial carrier protein Aralar2 OS=Homo sapiens OX=9606 GN=SLC25A13 PE=1 SV=2 - [CMC2_HUMAN]	0	0	1210000
Probable ATP-dependent RNA helicase DDX41 OS=Homo sapiens OX=9606 GN=DDX41 PE=1 SV=2 - [DDX41_HUMAN]	0	3858000	1069000
mRNA turnover protein 4 homolog OS=Homo sapiens OX=9606 GN=MRTO4 PE=1 SV=2 - [MRT4_HUMAN]	0	4017000	0
General transcription factor 3C polypeptide 4 OS=Homo sapiens OX=9606 GN=GTF3C4 PE=1 SV=2 - [TF3C4_HUMAN]	0	1185000	0
Protein argonaute-2 OS=Homo sapiens OX=9606 GN=AGO2 PE=1 SV=3 - [AGO2_HUMAN]	0	0	0
Zinc finger protein 346 OS=Homo sapiens OX=9606 GN=ZNF346 PE=1 SV=1 - [ZN346_HUMAN]	0	4349000	0
Coronin-1C OS=Homo sapiens OX=9606 GN=CORO1C PE=1 SV=1 - [COR1C_HUMAN]	1247000	0	0
Activator of basal transcription 1 OS=Homo sapiens OX=9606 GN=ABT1 PE=1 SV=1 - [ABT1_HUMAN]	0	2307000	0
RNA-binding protein NOB1 OS=Homo sapiens OX=9606 GN=NOB1 PE=1 SV=1 - [NOB1_HUMAN]	0	2981000	1004000
A-kinase anchor protein 8-like OS=Homo sapiens OX=9606 GN=AKAP8L PE=1 SV=4 - [AKP8L_HUMAN]	0	0	0
Pre-mRNA-processing factor 19 OS=Homo sapiens OX=9606 GN=PRPF19 PE=1 SV=1 - [PRP19_HUMAN]	1395000	25390000	14700000
Protocadherin alpha-6 OS=Homo sapiens OX=9606 GN=PCDHA6 PE=2 SV=1 - [PCDA6_HUMAN]	0	0	8279000
Ras GTPase-activating protein-binding protein 2 OS=Homo sapiens OX=9606 GN=G3BP2 PE=1 SV=2 - [G3BP2_HUMAN]	0	13020000	15260000
E3 ubiquitin-protein ligase CHIP OS=Homo sapiens OX=9606 GN=STUB1 PE=1 SV=2 - [CHIP_HUMAN]	0	1722000	5323000
Probable dimethyladenosine transferase OS=Homo sapiens OX=9606 GN=DIMT1 PE=1 SV=1 - [DIM1_HUMAN]	0	7619000	2291000
60S ribosomal protein L26-like 1 OS=Homo sapiens OX=9606 GN=RPL26L1 PE=1 SV=1 - [RL26L_HUMAN]	6881000	279200000	494800000
WD repeat-containing protein 3 OS=Homo sapiens OX=9606 GN=WDR3 PE=1 SV=1 - [WDR3_HUMAN]	0	2544000	0
Leydig cell tumor 10 kDa protein homolog OS=Homo sapiens OX=9606 GN=C19orf53 PE=1 SV=1 - [L10K_HUMAN]	0	8369000	4265000
Trinucleotide repeat-containing gene 6B protein OS=Homo sapiens OX=9606 GN=TNRC6B PE=1 SV=4 - [TNR6B_HUMAN]	457200	0	0
Serine/arginine repetitive matrix protein 2 OS=Homo sapiens OX=9606 GN=SRRM2 PE=1 SV=2 - [SRRM2_HUMAN]	6125000	3944000	12220000
60S ribosome subunit biogenesis protein NIP7 homolog OS=Homo sapiens OX=9606 GN=NIP7 PE=1 SV=1 - [NIP7_HUMAN]	0	6178000	0
RNA transcription, translation and transport factor protein OS=Homo sapiens OX=9606 GN=RTRAF PE=1 SV=1 - [RTRAF_HUMAN]	408900	0	3457000
Eukaryotic translation initiation factor 3 subunit L OS=Homo sapiens OX=9606 GN=EIF3L PE=1 SV=1 - [EIF3L_HUMAN]	0	14930000	7484000
RuvB-like 1 OS=Homo sapiens OX=9606 GN=RUVBL1 PE=1 SV=1 - [RUVB1_HUMAN]	0	0	538500
Developmentally-regulated GTP-binding protein 1 OS=Homo sapiens OX=9606 GN=DRG1 PE=1 SV=1 - [DRG1_HUMAN]	0	7312000	8013000
Serine/threonine-protein kinase 38-like OS=Homo sapiens OX=9606 GN=STK38L PE=1 SV=3 - [ST38L_HUMAN]	6496000	7151000	0
RNA 3'-terminal phosphate cyclase-like protein OS=Homo sapiens OX=9606 GN=RCL1 PE=1 SV=3 - [RCL1_HUMAN]	869200	3024000	0
28S ribosomal protein S28, mitochondrial OS=Homo sapiens OX=9606 GN=MRPS28 PE=1 SV=1 - [RT28_HUMAN]	0	8302000	10440000
Probable ATP-dependent RNA helicase DDX52 OS=Homo sapiens OX=9606 GN=DDX52 PE=1 SV=3 - [DDX52_HUMAN]	0	2816000	2512000
28S ribosomal protein S7, mitochondrial OS=Homo sapiens OX=9606 GN=MRPS7 PE=1 SV=2 - [RT07_HUMAN]	0	9330000	9811000
Nucleolar protein 58 OS=Homo sapiens OX=9606 GN=NOP58 PE=1 SV=1 - [NOP58_HUMAN]	0	5031000	564400
Putative RNA-binding protein Luc7-like 2 OS=Homo sapiens OX=9606 GN=LUC7L2 PE=1 SV=2 - [LC7L2_HUMAN]	0	24540000	24880000
28S ribosomal protein S2, mitochondrial OS=Homo sapiens OX=9606 GN=MRPS2 PE=1 SV=1 - [RT02_HUMAN]	0	12240000	9581000
Splicing factor 3B subunit 6 OS=Homo sapiens OX=9606 GN=SF3B6 PE=1 SV=1 - [SF3B6_HUMAN]	1294000	2441000	1362000
39S ribosomal protein L11, mitochondrial OS=Homo sapiens OX=9606 GN=MRPL11 PE=1 SV=1 - [RM11_HUMAN]	642100	0	5772000
RRP15-like protein OS=Homo sapiens OX=9606 GN=RRP15 PE=1 SV=2 - [RRP15_HUMAN]	0	4271000	3569000
Nucleolar protein 16 OS=Homo sapiens OX=9606 GN=NOP16 PE=1 SV=2 - [NOP16_HUMAN]	0	5659000	4872000
28S ribosomal protein S18c, mitochondrial OS=Homo sapiens OX=9606 GN=MRPS18C PE=1 SV=1 - [RT18C_HUMAN]	0	1195000	1633000
28S ribosomal protein S23, mitochondrial OS=Homo sapiens OX=9606 GN=MRPS23 PE=1 SV=2 - [RT23_HUMAN]	0	10020000	8733000
Serine-threonine kinase receptor-associated protein OS=Homo sapiens OX=9606 GN=STRAP PE=1 SV=1 - [STRAP_HUMAN]	0	14940000	6260000
RNA-splicing ligase RtcB homolog OS=Homo sapiens OX=9606 GN=RTCB PE=1 SV=1 - [RTCB_HUMAN]	0	10560000	5047000
60S ribosomal protein L36 OS=Homo sapiens OX=9606 GN=RPL36 PE=1 SV=3 - [RL36_HUMAN]	9301000	116000000	139300000
TNF receptor-associated factor 6 OS=Homo sapiens OX=9606 GN=TRAF6 PE=1 SV=1 - [TRAF6_HUMAN]	0	2909000000	192700000
Ribosomal biogenesis protein LAS1L OS=Homo sapiens OX=9606 GN=LAS1L PE=1 SV=2 - [LAS1L_HUMAN]	0	2933000	0
YTH domain-containing family protein 2 OS=Homo sapiens OX=9606 GN=YTHDF2 PE=1 SV=2 - [YTHD2_HUMAN]	398400	3855000	0
Spindlin-1 OS=Homo sapiens OX=9606 GN=SPIN1 PE=1 SV=3 - [SPIN1_HUMAN]	1083000	0	0
28S ribosomal protein S18b, mitochondrial OS=Homo sapiens OX=9606 GN=MRPS18B PE=1 SV=1 - [RT18B_HUMAN]	0	17430000	18740000
Coatomer subunit gamma-1 OS=Homo sapiens OX=9606 GN=COPG1 PE=1 SV=1 - [COPG1_HUMAN]	0	4160000	0
Coiled-coil-helix-coiled-coil-helix domain-containing protein 2 OS=Homo sapiens OX=9606 GN=CHCHD2 PE=1 SV=1 - [CHCH2_HUMAN]	0	0	2659000
Insulin-like growth factor 2 mRNA-binding protein 2 OS=Homo sapiens OX=9606 GN=IGF2BP2 PE=1 SV=2 - [IF2B2_HUMAN]	0	23220000	20700000
Probable ATP-dependent RNA helicase DDX49 OS=Homo sapiens OX=9606 GN=DDX49 PE=1 SV=1 - [DDX49_HUMAN]	0	3671000	0
Elongin-C OS=Homo sapiens OX=9606 GN=ELOC PE=1 SV=1 - [R4GMY8_HUMAN]	0	5208000	0
N-acylethanolamine-hydrolyzing acid amidase (Fragment) OS=Homo sapiens OX=9606 GN=NAAA PE=1 SV=1 - [R4GNC0_HUMAN]	0	0	0
Exosome complex component CSL4 OS=Homo sapiens OX=9606 GN=EXOSC1 PE=1 SV=1 - [R4GNH9_HUMAN]	0	0	0
Synaptic functional regulator FMR1 OS=Homo sapiens OX=9606 GN=FMR1 PE=1 SV=1 - [R9WNI0_HUMAN]	0	5759000	7308000
Chromobox protein homolog 3 (Fragment) OS=Homo sapiens OX=9606 GN=CBX3 PE=1 SV=1 - [S4R2Y4_HUMAN]	0	0	0
39S ribosomal protein L42, mitochondrial OS=Homo sapiens OX=9606 GN=MRPL42 PE=1 SV=1 - [S4R360_HUMAN]	0	0	5226000
U3 small nucleolar ribonucleoprotein protein MPP10 OS=Homo sapiens OX=9606 GN=MPHOSPH10 PE=1 SV=1 - [U3KQ48_HUMAN]	0	0	2928000
Nucleolar protein 12 (Fragment) OS=Homo sapiens OX=9606 PE=3 SV=1 - [V9GYY5_HUMAN]	0	0	2014000
RuvB-like helicase OS=Homo sapiens OX=9606 GN=RUVBL2 PE=1 SV=1 - [X6R2L4_HUMAN]	0	0	51340000
Chromatin target of PRMT1 protein OS=Homo sapiens OX=9606 GN=CHTOP PE=1 SV=1 - [X6R700_HUMAN]	261700	3963000	6911000
U3 small nucleolar RNA-associated protein 14 homolog A (Fragment) OS=Homo sapiens OX=9606 GN=UTP14A PE=1 SV=1 - [X6RJY0_HUMAN]	0	0	3675000
5'-nucleotidase OS=Homo sapiens OX=9606 GN=NT5C3A PE=1 SV=1 - [X6RM59_HUMAN]	0	0	2475000
