# Supplementary material for: Mutant RIG-I enhances cancer-related inflammation through activation of circRIG-I signaling
Source: Nat Commun. 2022 Nov 19;13:7096. doi: 10.1038/s41467-022-34885-3 (PMC9675819; doi:10.1038/s41467-022-34885-3)
Supplement: Supplementary file 7 — Supplementary Data 4 [file 41467_2022_34885_MOESM7_ESM.xlsx]

## Sheet: Sheet1
Supplementary Data 4. The primers used for detection of potential off-targets were as follows:
Target sequence	Sequence (5'->3') -Forward	Sequence (5'->3') -Reverse
chr14: 74151388..74151410	AAAATGGAGTAAAGGCCTGAAAG	AGAGCCATTCTAAGATGAGACG
chr13: 64815677..64815699	GGGAGACAGAGCTCTAGTTG	AGATATTTGTTGGTTACTGCCAC
chr13: 26402926..26402948	TCTTTGATACCAGTTTTGCAGT	GGGTGATACTGGAATAAGTCAGA
chr8: 81859553..81859575	ACTTGGATAGCAAATGTTGTTGAG	GAGGAAGTTGACCTGAGTCC
chr18: 9149542..9149564	AAGGTTACAGGGCTTTAGAGG	CTATAGAAGTAAAATGGGGGCTTT
chr1: 176703022..176703044	ACAGTGTCCCTACTAGACAC	AAGGTTACTAATGCCACAGAC
chr17: 21423583..21423605	ACCGTGGAGAATCTTGTGAT	CAGTATTCATCAACTTAGTATGGTC
chr9: 106550148..106550170	CCCACACTCCACATACAATC	AATGACAGAGAGAGAGATTCATTC
chr4: 63213871..63213893	AATAAAGACAGGATGTGCCTG	TGAAGGCGGCCTTTTAAATC
chr5: 138367401..138367423	GTCATAGTGTATACAAAATCCTGCC	TGAGTTCCAGTCCCGACTT
