# Supplementary material for: Mutant RIG-I enhances cancer-related inflammation through activation of circRIG-I signaling
Source: Nat Commun. 2022 Nov 19;13:7096. doi: 10.1038/s41467-022-34885-3 (PMC9675819; doi:10.1038/s41467-022-34885-3)
Supplement: Supplementary file 8 — Supplementary Data 5 [file 41467_2022_34885_MOESM8_ESM.xlsx]

## Sheet: Sheet1
Supplementary Data 5. The primers used for quantitative real-time PCR were as follows:
Primer name	Sequence (5'->3') -Forward		Sequence (5'->3') -Reverse
VSV	TGTATCCTTGAAAGCTCTGGAC		GTGTTCTGCCCACTCTGTATAA
Ifnβ	CAGCTCCAAGAAAGGACGAAC		GGCAGTGTAACTCTTCTGCAT
Isg15	GGTGTCCGTGACTAACTCCAT		TGGAAAGGGTAAGACCGTCCT
Tnfα	CCCTCACACTCAGATCATCTTCT		GCTACGACGTGGGCTACAG
Isg56	CTGAGATGTCACTTCACATGGAA		GTGCATCCCCAATGGGTTCT
Dhx9	TATCGTGGTATGGGCAATTCCA		GTGTCGCTAAGTATGGGTGGG
Oasl	CAGGAGCTGTACGGCTTCC		CCTACCTTGAGTACCTTGAGCAC
Ifitm1	GACAGCCACCACAATCAACAT		CCCAGGCAGCAGAAGTTCAT
Ifitm2	TGGGCTTCGTTGCCTATGC		AGAATGGGGTGTTCTTTGTGC
Oas2	TTGAAGAGGAATACATGCGGAAG		GGGTCTGCATTACTGGCACTT
Ccl5	GCTGCTTTGCCTACCTCTCC		TCGAGTGACAAACACGACTGC
Mx1	GACCATAGGGGTCTTGACCAA		AGACTTGCTCTTTCTGAAAAGCC
Ddx58	CTGAGTGCAATCTCGTCATTCT		CACTTGCTATCTCGTGCTCTTC
Ddx58 pre-mRNA	AATTGCTGCTCTGACCTAGAC		GAAATGCTCGCAATGTTGTAC
circRIG-I	GAGGATGCACAGATGACAG		GAGATTCTGACACTCTGGC
Actb	GAGACCTTCAACACCCCAGC		ATGTCACGCACGATTTCCC
STAT1	CAGCTTGACTCAAAATTCCTGGA		TGAAGATTACGCTTGCTTTTCCT
IFIT2	GGGCAGAGAACAGGAAGATAC		TATGAGGAGGGCAGAGTAGAG
ISG56	CCAACAGTGTAGTAGCCTCAAA		GGTGCGTCCTTAGAAGAAAGAG
IFITM2	GTGAAGTCTAGGGACAGGAAGA		CCAACACTGGGATGATGATGAG
MX1	GGATTGGAACCATAGCTCTACC		CCTCCCAGAGGAGTAGGATTAT
OAS1	CCTCAGTGAGCTGGTGTATAATC		AAGTGAGGCTGTGGAGAATG
IFNB1	GCTTGGATTCCTACAAAGAAGCA		ATAGATGGTCAATGCGGCGTC
CCL5	CCAGCAGTCGTCTTTGTCAC		CTCTGGGTTGGCACACACTT
IFI44	CCAAGCTAGAGGAAGTCCAAAG		AGCTCCCACTCAGAGGAATAA
DHX58	CTGGATGGAGTTAGGGAAACTG		AAATAGAAGTGGCCTTGGTAGG
IFIH1	GAAGTACAATGAGGCCCTACAA		CATCACCACCCTCATCACTATC
IFITM1	TGCACAAGGAGGAACATGAG		GTCTCGCTGTGGATGTTGAT
OAS2	CTGGAGCTGGTCACACAATATC		GAAACTTCCTCACGGTCTCATC
OASL	CTTCTCCCACACTCACATCTATC		CTCCCACCATCAGGATTCTTC
ISG15	CTCATCTTTGCCAGTACAGGAG		GGGACACCTGGAATTCGTT
GAPDH	ACCCACTCCTCCACCTTTGA		CTGTTGCTGTAGCCAAATTCGT
