# Supplementary material for: Mutant RIG-I enhances cancer-related inflammation through activation of circRIG-I signaling
Source: Nat Commun. 2022 Nov 19;13:7096. doi: 10.1038/s41467-022-34885-3 (PMC9675819; doi:10.1038/s41467-022-34885-3)
Supplement: Supplementary file 10 — Source Data [file 41467_2022_34885_MOESM10_ESM.xls]

## Sheet: Fig. 1
Panel 1b							Panel 1c																		Panel 1d					Panel 1e					Panel 1g			Panel 1h			Panel 1k			Panel 1l
							Days elapsed	Body weight (%)																	CA19-9 (U/ml)					CEA (pg/ml)					Tumor number			Tumor load (mm3)			Live cells (×10^7)			CD8+ T (%)		CD4+ T (%)		B220+ B (%)
								WT								Rig-ifs/fs									Control		AOM/DSS			Control		AOM/DSS			WT	Rig-ifs/fs		WT	Rig-ifs/fs		WT	Rig-ifs/fs		WT	Rig-ifs/fs	WT	Rig-ifs/fs	WT	Rig-ifs/fs
							0	1	1	1	1	1	1	1	1	1	1	1	1	1	1	1	1		WT	Rig-ifs/fs	WT	Rig-ifs/fs		WT	Rig-ifs/fs	WT	Rig-ifs/fs		1	13		4.75	72.75		8.2	40		15.6	8.94	17.5	9.95	57.6	64.8
							7	1.04	1.04	1.01	1	1.02	1.01	1	0.99	1.06	1.04	0.98	1.02	1.01	1.06	1.04	1.06		0.444219	0.427992	2.23529	4.36714		26.25	28.75	175.833	266.667		0	15		0	132.5		7.5	29		16.4	9.4	23.9	13.1	55.1	61.9
							9	1.07	1.04	1.04	1.06	1.05	1.05	1.03	0.99	1.02	1.06	1.03	1.06	1.05	1.09	1.09	1.08		0.091278	0.395538	2.3144	3.47465		44.1667	47.9167	287.5	317.917		2	12		10.25	72.125		6.7	16		13.5	9.22	21.7	9.24	58.5	67.7
							11	0.96	0.96	0.97	0.98	0.96	0.96	0.99	0.92	0.9	0.91	0.92	0.96	0.96	0.97	0.95	0.97		0.365112	0.578093	2.10548	3.36511		26.3333	63.3333	220.417	385.833		1	14		6.25	154.25		8.7	18		16.3	11.1	18.3	10.6	56	60.6
							13	0.94	0.96	0.95	0.96	0.94	0.94	0.95	0.92	0.94	0.92	0.93	0.97	0.96	1	0.95	0.97		0.10548	0.622718	2.70385	3.11967		27.0833	11.25	153.333	420.833											16.4	11.1	25.8	11.5	52	59.5
							15	1.02	1.04	1.05	1.02	1.01	1.01	1	0.97	1.02	1.05	1	1.04	1.02	1.06	1.03	1.03		0.653144	0.669371	2.88844	3.79108		38.3333	12.0833	100.833	292.5
							17	1.01	1.01	1.02	1.04	1	1	1.03	0.98	0.99	1.01	1.01	1.03	1.01	1	1	1.02		0.286004	0.58215	3.66937	3.29412		49.5833	15.1233	96.6667	350.445
							19	1.05	1.08	1.07	1.02	1.04	1.03	1	0.98	1.07	1.07	1.01	1.05	1.03	1.07	1.07	1.09		0.742394	0.105477	1.88844	4.66734		6.66667	37.9167	328.75	412.542
							21	1.07	1.03	1.04	1.05	1.02	1.01	1.04	1.03	1.03	1.04	1.05	1.06	1.06	1.09	1.06	1.07		0.557809	0.490872	3.18661	3.61055		7.08333	11.8333	184.167	425.342
							23	1.09	1.08	1.06	1.07	1.08	1.05	1.05	1.01	1.08	1.06	1.04	1.05	1.06	1.11	1.1	1.13
							25	1.11	1.07	1.08	1.1	1.06	1.03	1.06	1.02	1.09	1.1	1.05	1.1	1.05	1.11	1.11	1.13
							27	1.1	1.11	1.13	1.13	1.07	1.05	1.09	1.08	1.13	1.11	1.09	1.1	1.09	1.14	1.13	1.13
							29	1.09	1.11	1.11	1.14	1.11	1.06	1.1	1.06	1.12	1.15	1.08	1.13	1.13	1.14	1.14	1.17
							31	1.11	1.1	1.11	1.07	1.09	1.06	1.05	1.05	1.12	1.13	1.14	1.12	1.11	1.15	1.14	1.17
							34	1.05	1.09	1.05	1.03	1	1	0.99	1.01	1.09	1.12	1.06	1.1	1.09	1.12	1.12	1.09
							37	1.07	1.11	1.07	1.08	1.06	1.03	0.96	0.92	1.1	1.13	1.09	1.1	1.08	1.14	1.12	1.14
							39	1.1	1.1	1.08	1.08	1.06	1.06	1.07	1.03	1.1	1.12	1.11	1.1	1.11	1.16	1.12	1.13
							41	1.09	1.1	1.09	1.05	1.07	1.07	1.04	1.01	1.16	1.12	1.15	1.12	1.12	1.12	1.17	1.15
							43	1.1	1.12	1.1	1.06	1.05	1.06	1.06	1.06	1.16	1.14	1.13	1.1	1.1	1.1	1.14	1.14
							47	1.1	1.06	0.9804	0.9904	0.99	0.98	0.9814	1.063	1.07	1.04	1.07	1.07	1.06	1.03	1.07	1.06
							52	1.07	1.099	1.03	0.97	1.13	1.091	1.18	0.97	1.19	1.18	1.17	1.12	1.13	1.14	1.16	1.16
							57	1.15	1.16	1.11	1.11	1.07	1.07	1.07	0.98	1.18	1.18	1.17	1.16	1.19	1.15	1.21	1.17
							62	1.17	1.18	1.12	1.14	1.09	1.09	1.1	0.97	1.19	1.21	1.19	1.19	1.22	1.16	1.22	1.19
							68	1.22	1.26	1.18	1.2	1.16	1.16	1.2	1.19	1.2	1.33	1.27	1.27	1.32	1.26	1.32	1.27
							73	1.28	1.33	1.23	1.22	1.2	1.21	1.25	1.23	1.31	1.36	1.34	1.31	1.35	1.31	1.36	1.33
							79	1.37	1.44	1.3	1.25	1.26	1.27	1.31	1.29	1.28	1.41	1.45	1.37	1.41	1.4	1.42	1.42
							83	1.408	1.321	1.24	1.28	1.27	1.45	1.26	1.48	1.35	1.44	1.38	1.44	1.4	1.37	1.43	1.42
							89	1.51	1.53	1.38	1.28	1.31	1.31	1.32	1.31	1.41	1.52	1.43	1.41	1.47	1.43	1.41	1.36

## Sheet: Fig. 2
Panel 2a				Panel 2c			Panel 2f				Panel 2h			Panel 2i														Panel 2l				Panel 2n			Panel 2o
Days elapsed	WT	Rig-ifs/fs		colon length (cm)			Days elapsed	WT→WT	WT→Rig-ifs/fs		colon length (cm)			Days elapsed	Body weight (%)													Days elapsed	WT	Rig-ifs/fs		Isg15 mRNA level			Tnfα mRNA level
0				WT	Rig-ifs/fs		7		1		WT→WT	WT→Rig-ifs/fs			WT→WT						WT→Rig-ifs/fs							1		1		WT	Rig-ifs/fs		WT	Rig-ifs/fs
1				7.6	6.5		9		1		9	6.8		0	1	1	1	1	1	1	1	1	1	1	1	1		2		1		0.368927	1.00869		1.03346	2.413
2				7.8	7		9	1	1		9.2	6.1		1	0.980496	1.02259	1.0088	0.989247	1.00745	0.999106	0.994345	0.992835	0.993685	1.00736	0.991533	1.01412		4		1		0.421282	1.50609		1.26635	3.04495
3				7.9	7.2		11		1		8.3	6.3		2	0.980496	1.03491	1.00126	0.989247	0.999124	1.01832	0.995215	1.01747	1.01579	1.02255	1.00894	1.00438		4	1	1		0.371099	1.48724		1.67681	2.62251
4				8.3	6.4		11		1		8.2	6.7		3	1.00709	1.02464	1.00587	1.02323	1.01753	1.02815	1.02262	1.04031	1.0221	1.02945	1.0207	1.00389		7		1
5							17	0	0		8.6	5.8		4	1.01064	1.01232	1.01801	1.01075	0.996933	1.01609	1.01783	1.0318	0.999549	1.01242	1.03387	1.0112		8	0
6							17	0			8	5.9		5	0.980851	1.01848	0.994135	0.978925	0.992989	1.01251	0.990431	0.997313	0.988272	0.991256	0.997178	0.974684		8	0
7							17	0						6	0.962553	1.00103	0.968465	0.964516	0.980554	0.985891	0.963462	0.969548	0.967975	0.986194	0.966134	0.884615		8	0
8							17	0						7	0.956255	1.00652	0.957989	0.93729	0.95411	0.963861	0.921705	0.939095	0.941362	0.931891	0.945437	0.86222		8	0
9		1					17	0						8	0.922415	0.947187	0.938182	0.9472	0.945079	0.952855	0.856655	0.865607	0.869553	0.872296	0.890781	0.866553
9		1												9	0.89061	0.903852	0.887742	0.894262	0.924961	0.88118	0.865159	0.841917	0.837618	0.814119	0.832549	0.703992
9		1
10	1	1
10		1
10		1
11	1	1
11		1
11		1
12	1	1
12	1	1
12	1
15	0
15	0
15	0
15	0

## Sheet: Fig. 3
Panel 3a				Panel 3b			Panel 3c				Panel 3d
Days elapsed	WT	Rig-ifs/fs		Lung VSV-GFP RNA level			0.1 MOI GFP+ cells (%)				Ifnβ mRNA level
4		1		WT	Rig-ifs/fs		WT	Rig-i+/fs	Rig-ifs/fs		Control		VSV
5		1		10.5503	4.57587		94.8	88.7	63.2		WT	Rig-ifs/fs	WT	Rig-ifs/fs
5		1		14.0124	1.04405		96.8	87.3	60.6		1	0.614495	12.727	19.4602
6	1	1		9.18996	0.181574		95.7	81.7	58.8		1.31129	0.634759	12.7164	20.126
6		1									1.17756	0.616047	12.7217	20.026
7	1	1		Spleen VSV-GFP RNA level			0.01 MOI GFP+ cells (%)
8	1			WT	Rig-ifs/fs		WT	Rig-i+/fs	Rig-ifs/fs		Isg15 mRNA level
8	1			20.9776	0.528012		42.8	21.1	12		Control		VSV
10	0			9.15552	1.01575		45.1	22.6	10.9		WT	Rig-ifs/fs	WT	Rig-ifs/fs
10	0			14.2782	0.377021		46.3	22.6	9.73		1.0007	0.709672	6.67118	23.3873
											1.0084	0.793916	6.59056	24.3579
				Liver VSV-GFP RNA level							1.00433	0.765878	6.63239	23.9755
				WT	Rig-ifs/fs
				3.84513	3.3666						Isg56 mRNA level
				6.82144	1.02955						Control		VSV
				7.45398	0.84823						WT	Rig-ifs/fs	WT	Rig-ifs/fs
											1	0.688819	7.73954	29.3812
											0.90399	0.644936	7.0868	31.5172
											0.98053	0.65758	7.27581	30.0138
											Mx1 mRNA level
											Control		VSV
											WT	Rig-ifs/fs	WT	Rig-ifs/fs
											2.19306	5.17994	78.2771	175.815
											1	6.32939	74.323	142.844
											1.24117	5.55679	76.8924	160.62

## Sheet: Fig. 4
Panel 4a							Panel 4b			Panel 4c			Panel 4d			Panel 4e			Panel 4h						Panel 4j					Panel 4k				Panel 4m							Panel 4n
Ddx58 mRNA level							Liver			Spleen			Liver			Spleen																		circRIG-I level							Liver
Control		LCMV		VSV			Ddx58 mRNA level			Ddx58 mRNA level			Ddx58 pre-mRNA level			Ddx58 pre-mRNA level																		Control		VSV		LCMV			circRIG-I level
WT	Rig-ifs/fs	WT	Rig-ifs/fs	WT	Rig-ifs/fs		WT	Rig-ifs/fs		WT	Rig-ifs/fs		WT	Rig-ifs/fs		WT	Rig-ifs/fs																	WT	Rig-ifs/fs	WT	Rig-ifs/fs	WT	Rig-ifs/fs		WT	Rig-ifs/fs
1	0.025742	19.8933	1.72922	8.33385	3.57488		5.08837	1.24846		2.67242	1.15895		0.972853	1.2451		0.929516	1.11727																	0.999998	10.321	68.008	158.665	60.5158	105.965		1.01764	8.25378
0.230974	0.023606	17.4406	2.58055	7.28552	2.86275		5.15366	0.903404		2.52107	1.00008		0.628064	1.10652		0.835121	0.988022																	2.12339	7.07947	97.6749	191.223	91.9015	160.678		3.4497	3.18456
0.615487	0.0246742	18.667	2.15489	7.32014	2.87463		5.10573	0.808518		2.05498	1.01787		0.425051	1.37754		0.502566	1.02389																	1.467	8.20168	78.7852	164.892	74.7855	121.285		0.724627	10.9558
							5.08338	0.825507		1.85983	1.22714		0.819185	1.35178		0.59391	1.06869																								0.825822	6.12048
																																									0.513034	4.59419
																																									Lung
																																									circRIG-I level
																																									WT	Rig-ifs/fs
																																									0.49321	2.29934
																																									0.541346	1.38661
																																									0.65991	0.953579
																																									0.576718	1.14911
																																									0.684473	2.38916

## Sheet: Fig. 5
Panel 5b			Panel 5c			Panel 5d				Panel 5e			Panel 5f			Panel 5g			Panel 5h				Panel 5i
circRIG-I level			circRIG-I level			circRIG-I level				circRIG-I level			circRIG-I level			circRIG-I level			circRIG-I level				circRIG-I level
Ca.	Adj.		Ulcerative	Polypoid		T1/T2	T3	T4		<65	≥ 65		Adenocarcinoma	Mucinous adenocarcinoma		Male	Female		Colon	Rectum	Ileocecus		P	N
5.17378	0.994602		4.66594	5.20186		1.25701	5.20186	5.08626		5.20186	10.4108		4.66594	5.20186		5.20186	0.406126		5.20186	10.4108	20.7038		6.6702	1.00802
6.05575	1.29786		2.94854	10.4108		4.6589	4.66594	2.27803		4.66594	58.081		2.94854	7.80807		4.66594	58.081		4.66594	1.88387	5.16741		20.224	2.0632
2.8763	0.276282		58.081	0.450625		4.06355	10.4108	20.7038		0.757864	1.13905		0.406126	0.194331		10.4108	0.450625		0.406126	4.6589	4.95013		4.25174	1.04571
1.16162	2.86025		1.25701	0.0424427		2.70406	0.406126	1.51725		1.41786	10.933		0.0424427	6.20057		2.94854	1.25701		2.94854	2.75837			18.9298	1.04441
18.2428	6.18706		4.6589	1.88387		8.26344	2.94854	15.4188		0.406126	14.4972		0.450625	12.8548		0.0424427	1.88387		58.081	0.863153			16.8783	1.0094
5.88134	0.101261		7.80807	0.901251		0.863153	10.1727	5.16741		2.94854	2.723		1.25701	10.4108		0.362432	0.901251		0.450625	0.996546			31.2951	3.89157
0.675588	1.49922		1.06332	4.06355		0.996546	0.450625	4.45853		0.450625	1.51725		10.5341	58.081		0.496546	4.6589		0.0424427	5.733			8.01618	2.5057
0.724077	17.0601		0.996546	2.75837		0.735151	0.0424427	2.89083		0.0424427	0.673801		19.07	23.1411		7.80807	4.06355		1.25701	1.76359			7.55561	1.01027
8.14629	6.48067		5.733	0.94888		0.94888	1.88387	16.9796		1.25701	2.39972		41.1807	18.8628		1.06332	0.996546		0.362432	8.26344
8.02341	4.25901		0.735151	8.26344		0.362432	0.901251	58.081		1.88387	15.4188		4.6589	24.2049		2.70406	5.733		0.901251	18.8628
1.03665	2.86026		5.08626	23.1411		1.3153	0.496546			0.362432	3.21679		1.06332	0.362432		2.75837	0.94888		0.496546	5.6923
1.48056	1.64278		11.1143	5.6923		2.7849	7.80807			0.901251	7.05131		4.06355	0.901251		0.863153	1.76359		7.80807	24.2049
0.626829	1.26238		3.43905	10.5341		0.368858	1.06332			0.496546	1.42362		2.70406	0.496546		0.735151	8.26344		1.06332	10.5341
2.56342	0.55022		24.2049	6.00492		0.757864	2.75837			4.6589	15.4654		2.75837			5.08626	11.1143		4.06355	2.27803
11.362	1.45516		41.1807	0.368858			23.1411			7.80807	1.22169		0.863153			1.3547	18.8628		2.70406	0.194331
2.00699	1.88747		0.194331	1.13905			18.8628			1.06332	10.1727		0.996546			3.43905	10.5341		0.735151	12.8548
4.06383	1.00007		12.8548	0.777758			24.2049			4.06355	5.16741		0.735151			23.1411	19.07		0.94888	5.4783
3.47115	1.28368		20.7038	1.67068			17.3878			2.70406	5.49519		0.94888			5.6923	41.1807		5.08626	34.1642
5.14085	1.86373		5.4783	0.673801			34.1642			2.75837	6.94914		1.3547			24.2049	2.27803		1.3547	11.676
2.68649	3.11241		5.8532	3.21679			1.3547			0.863153	24.2049		1.76359			0.194331	12.8548		11.1143	2.96837
1.10749	1.11133		2.89083	6.94914			1.76359			0.996546	10.5341		8.26344			6.20057	9.57545		3.43905	10.933
8.95283	1.56163		10.933	4.45853			11.1143			5.733	19.07		11.1143			17.3878	2.96837		23.1411	14.4972
5.94618	8.08837		14.4972	0.483089			3.43905			0.735151	41.1807		3.43905			20.7038	1.3153		19.07	1.51725
4.42342	4.66173		15.4188	4.4639			5.6923			0.94888	3.66223		0.757864			5.4783	2.7849		41.1807	0.673801
5.52541	1.08634		1.42362	0.300796			10.5341			5.08626	2.18839		0.673801			34.1642	0.757864		6.20057	2.39972
11.549	8.52515		15.4654	0.912422			19.07			1.3547	6.52566		1.00078			6.00492	10.933		17.3878	3.21679
3.43401	1.94718		1.22169	2.96837			41.1807			1.76359	3.3429		0.300796			11.676	14.4972		9.57545	7.05131
10.7819	1.30477		10.1727	1.3153			0.194331			8.26344	1.21142		0.912422			0.368858	2.723		6.00492	15.4654
13.3028	1.19691		5.16741	0.757864			6.20057			11.1143	3.61877		1.88387			1.41786	0.673801		1.3153	1.22169
3.99656	1.16211		1.09469	1.51725			12.8548			3.43905	7.01936		2.27803			1.13905	3.21679		2.7849	10.1727
33.198	1.43459		85.221				5.4783			23.1411	0.483089		5.733			1.51725	7.05131		0.368858	6.94914
19.5835	1.03821		3.66223				9.57545			18.8628	7.40451		5.08626			2.39972	1.42362		0.757864	1.09469
12.2806	2.1574		6.52566				6.00492			5.6923	1.58008		5.6923			15.4188	1.09469		1.41786	1.33588
61.497	2.54068		3.3429				11.676			1.09469	1.00078		17.3878			15.4654	1.33588		1.13905	3.66223
4.06224	0.385626		1.21142				2.96837			1.33588	6.5458		20.7038			1.22169	4.45853		2.723	2.18839
20.3222	1.06566		7.40451				1.13905			0.777758	14.1196		5.4783			10.1727	6.52566		15.4188	6.52566
62.0432	1.50661		1.58008				3.21679			4.45853	12.8548		9.57545			5.16741	3.3429		1.42362	3.3429
10.6279	4.66541		1.00078				6.94914			2.27803	17.3878		34.1642			5.49519	1.21142		5.49519	1.21142
1.91651	9.86207		6.5458				5.733			0.194331	20.7038		6.00492			6.94914	0.483089		0.777758	7.01936
5.12165	0.825997		4.66528				1.41786			6.20057	5.8532		11.676			0.777758	1.58008		4.45853	0.483089
16.6635	1.29629		14.0223				10.933			4.4639	4.66528		2.96837			3.66223	6.5458		3.61877	7.40451
21.9736	1.26374		16.9796				14.4972			0.300796	14.0223		1.3153			2.18839	14.1196		6.5458	1.58008
19.131	0.924032		2.89274				2.723			0.912422	2.89083		2.7849			3.61877	0.912422		14.1196	1.00078
8.40782	1.53475		4.95013				0.673801			5.4783	16.9796		0.368858			7.01936	5.8532		0.300796	4.4639
21.322	2.22673						2.39972			9.57545	2.89274		1.41786			7.40451	4.66528		0.912422	5.8532
61.4582	1.79891						7.05131			34.1642	85.221		1.13905			1.00078	2.89083		4.66528	14.0223
25.1521	4.18859						1.42362			6.00492	1.67068		10.933			4.4639	16.9796		2.89083	16.9796
28.2531	2.41975						15.4654			11.676	4.95013		14.4972			0.300796			2.89274
21.627	7.28583						1.22169			2.96837			2.723			14.0223			85.221
2.46855	1.87679						5.49519			1.3153			1.51725			2.89274			1.67068
4.04054	1.45088						1.09469			2.7849			2.39972			85.221
1.38039	3.74233						1.33588			0.368858			15.4188			1.67068
1.87867	2.4789						0.777758						3.21679			4.95013
4.61052	3.25176						3.66223						7.05131
2.20426	1.93519						2.18839						1.42362
11.3294	1.03626						6.52566						15.4654
45.1821	3.11661						3.3429						1.22169
6.17908	2.26921						1.21142						10.1727
15.9379	10.5044						3.61877						5.16741
1.07605	1.59699						7.01936						5.49519
3.77052	1.57123						0.483089						6.94914
17.0999	1.10903						7.40451						1.09469
3.12237	0.970649						1.58008						1.33588
3.99102	0.565997						1.00078						0.777758
8.1721	5.74036						6.5458						4.45853
7.63232	0.49351						14.1196						3.66223
4.39602	3.59831						4.4639						2.18839
17.7093	1.74086						0.300796						6.52566
8.69531	1.68272						0.912422						3.3429
5.75465	1.04722						5.8532						1.21142
2.91674	0.419726						4.66528						3.61877
3.26583	2.98335						14.0223						7.01936
5.99008	4.48398						2.89274						0.483089
6.5089	8.3688						85.221						7.40451
4.33544	0.972392						1.67068						1.58008
5.54334	1.51365						4.95013						6.5458
2.70828	1.23757												14.1196
9.36329	1.43484												4.4639
7.62068	2.27966												5.8532
2.39904	1.98035												4.66528
5.5326	1.52886												14.0223
33.8715	4.82544												2.89083
5.23876	10.8443												16.9796
5.81265	0.785015												2.89274
14.848	9.39695												85.221
5.56034	5.55603												1.67068
18.0409	2.7561												4.95013
25.2033	1.78499
5.16362	1.15675
1.97189	6.55556
18.7194	20.5162
55.8952	9.5495
1.25263	0.268501
29.821	2.12668
16.8047	5.8131
13.6625	0.804644
4.59732	3.24774
3.55369	1.22849
34.5669	0.405615
8.3628	5.00562

## Sheet: Fig. 6
Panel 6a													Panel 6b				Panel 6d			Panel 6e					Panel 6f					Panel 6g								Panel 6h
Ifnβ mRNA level																	GFP+ cells(%)			IFNB1 mRNA level					IFITM1 mRNA level
Control						VSV											Mock	circRIG-I		Control		VSV			Control		VSV
WT			Rig-ifs/fs			WT			Rig-ifs/fs								52.5	34.2		Mock	circRIG-I	Mock	circRIG-I		Mock	circRIG-I	Mock	circRIG-I
Scramble	PLKO-circRIG-I-2	PLKO-circRIG-I-3	Scramble	PLKO-circRIG-I-2	PLKO-circRIG-I-3	Scramble	PLKO-circRIG-I-2	PLKO-circRIG-I-3	Scramble	PLKO-circRIG-I-2	PLKO-circRIG-I-3						51	32.1		0.999999	1.64925	6.24679	21.0772		1	1.02619	3.97278	14.0867
0.864492	0.760929	1.63113	1.4029	1.17893	1.10043	24.9801	7.3197	4.79194	51.2823	3.64445	3.91712						52.3	33		1.09919	1.78247	5.82718	21.2729		0.869885	0.86881	3.79651	14.8437
0.931178	1.09511	2.04878	1.47729	1.1382	1.12454	22.3352	11.5746	9.70952	61.6223	4.42678	5.34839									1.00468	1.77395	6.32404	21.0942		1.05477	0.976364	4.74981	9.77687
0.928811	0.898174	1.71813	1.45617	1.15092	1.10455	24.0741	6.93463	6.51627	53.0181	3.91147	4.11116
0.867359	0.794281	2.03075	1.42512	1.16973	1.10635	24.0101	6.74111	7.29976	57.477	4.24833	5.0583														IFIH1 mRNA level
																									Control		VSV
Ifitm2 mRNA level																									Mock	circRIG-I	Mock	circRIG-I
Control						VSV																			1	1.25065	2.34973	5.60644
WT			Rig-ifs/fs			WT			Rig-ifs/fs																1.16745	1.37062	2.16072	5.36516
Scramble	PLKO-circRIG-I-2	PLKO-circRIG-I-3	Scramble	PLKO-circRIG-I-2	PLKO-circRIG-I-3	Scramble	PLKO-circRIG-I-2	PLKO-circRIG-I-3	Scramble	PLKO-circRIG-I-2	PLKO-circRIG-I-3														1.03603	1.35566	2.36042	5.47928
1.14739	0.778442	0.831851	0.690034	0.761492	0.734557	6.69596	3.14382	3.10785	19.5827	2.45244	3.46161
1.22335	0.743754	0.592181	0.572009	0.765695	0.72964	7.19317	2.92233	4.03648	18.7124	2.56062	3.68092														ISG56 mRNA level
1.21269	0.75555	0.593505	0.574514	0.764893	0.730434	7.08554	3.08584	3.25992	18.7515	2.46128	3.67896														Control		VSV			Time (h)	Ratio of P-IRF3/IRF3							Time (h)	Ratio of Nuclear IRF3/Cytosol IRF3
1.19244	0.771971	0.730702	0.596214	0.764811	0.732804	7.07974	2.95904	3.40023	19.3811	2.45416	3.57213														Mock	circRIG-I	Mock	circRIG-I			Mock			circRIG-I					Mock			circRIG-I
																									1.05491	1.36989	7.71038	13.6559		0	0.043165	0.037904	0.0195204	0.060576	0.049275	0.019717		0	0.244232	0.234226	0.30965	0.349813	0.337305	0.265401
																									1	1.08514	5.60325	12.1381		12	0.243165	0.289018	0.411162	0.779281	0.525765	0.6583		12	0.463724	0.598725	0.4603	1.2008	1.55718	1.0869
																									1.17803	1.35447	8.93518	12.755		24	0.386906	0.394216	0.476561	1	0.92658	0.824037		24	1.05263	1.03222	1.02923	2.65961	2.06879	1.84619

## Sheet: Fig. 7
Panel 7c					Panel 7e					Panel 7h
					circRIG-I level
					Pulldown		Input
					Mock	DDX3X	Mock	DDX3X
					3.78249	185.31	1	1
					2.20523	153.812	0.953001	1.0532
					2.58855	173.238	1.07254	0.978737

## Sheet: Fig. 8
Panel 8a							Panel 8b				Panel 8c				Panel 8d					Panel 8e						Panel 8f
Ddx9 mRNA level							Ddx58 mRNA level				circRIG-I level				Ddx58 mRNA level					Days elapsed	WT		Rig-ifs/fs			Colon length(cm)
4 h			8 h				0	0.25	0.5		0	0.25	0.5		WT		Rig-ifs/fs				Control	ATRA	Control	ATRA		WT		Rig-ifs/fs
0 μM	0.25 μM	0.5 μM	0 μM	0.25 μM	0.5 μM		0.999999	1.43968	3.37801		0.798927	1.23326	0.514879		0	0.5	0	0.5		7			1			Control	ATRA	Control	ATRA
1	1.42648	9.63892	1.36437	4.21467	14.6196		1.09019	1.79337	3.47172		1.19336	0.830786	0.447724		9.9041	30.313	1.1155	1.95839		7			1			7	7.2	5.7	6.8
0.811854	1.41265	6.64813	0.878323	2.68272	14.6196		0.972365	1.48432	3.95783		1.00206	0.851074	0.499999		9.3988	38.4977	1.24092	2.17219		8			1			6.5	7	5.6	7.2
1.07969	1.80072	7.50065	1.00072	5.45961	17.9692		1.29985	1.5585	4.28155		1.03351	0.717013	0.376431		9.80038	35.1823	1.14676	1.85422		9			1			6.4	6.7	6	7.1
							0.988852	1.45737	3.59898		0.874705	1.40292	0.508874							9			1	1
							1.16966	1.69545	3.77544		1.12665	0.783257	0.417716		Ddx58 pre-mRNA level					10				1
															WT		Rig-ifs/fs			11	1
							Ddx58 pre-mRNA level								0	0.5	0	0.5		12				1
							0	0.25	0.5						0.999999	0.813263	1.21418	1.17981		15	0	0		0
							1	0.925795	0.743474						0.852694	0.894808	1.14909	1.01497		15	0	0		0
							0.956636	0.918426	1.04339						0.911835	0.872494	1.14864	1.17085		15	0	0
							1.03289	1.46863	1.11087											15	0	0
							1.4028	1.49636	1.14302						circRIG-I level					15		0
							1.01303	1.11346	0.87302						WT		Rig-ifs/fs
							1.11493	1.11645	1.08216						0	0.5	0	0.5
															1	0.693597	2.05155	1.43891
															1.06679	0.536442	2.49559	1.50731
															0.99171	0.547073	2.3006	1.60547

## Sheet: Supplementary Fig. 5
Panel S5a							Panel S5b
CD8+ T (%)		CD4+ T (%)		B220+ B (%)			CD8+ T (%)		CD4+ T (%)		B220+ B (%)
WT	Rig-ifs/fs	WT	Rig-ifs/fs	WT	Rig-ifs/fs		WT	Rig-ifs/fs	WT	Rig-ifs/fs	WT	Rig-ifs/fs
9.44	6.29	20.3	18.5	63.6	74		38.9	25.1	37.7	34.7	21.5	38.7
12.5	7.03	12.3	22.8	65	67.7		32.3	20.5	31.2	43.5	39.1	44.2
11.9	10.8	25.1	26.6	63.9	66		35.3	19.9	41.2	32.4	22.4	52.7
14.6	6.83	15.6	16	54.6	77.1		40.9	17.3	41.9	31.6	14.3	49.1
10.4	5.25	17.2	11.9	71.9	79.6		37.4	20.8	35.3	32	24	52.5

## Sheet: Supplementary Fig. 6
Panel S6b					Panel S6c					Panel S6e			Panel S6f
CA19-9 (U/ml)					CEA (pg/ml)					Tumor voloum (mm3)			Tumor number
Control		AOM/DSS			Control		AOM/DSS			WT	Rig-ifs/fs		WT	Rig-ifs/fs
WT	Rig-ifs/fs	WT	Rig-ifs/fs		WT	Rig-ifs/fs	WT	Rig-ifs/fs		2.5	6		3	4
0.929	0.954	4.598	3.509		6.288	6.37	6.567	6.272		1.75	1.875		4	3
0.383	0.967	3.589	3.009		6.272	5.288	9.158	6.157		4.375	2.5		6	3
0.736	1.862	2.412	2.74		6.009	6.485	7.469	7.124		1.5	4		2	5
1.152	0.879	2.954	3.686		5.518	5.468	7.994	6.534		2	4.25		3	4
1.093	1.269	3.967	2.034		5.813	5.764	6.452	8.404		3	2.75		5	3
		3.102	3.169				8.223	6.337
		2.984	2.942				7.19	8.797

[truncated: 6 more sheets: Supplementary Fig. 7, Supplementary Fig. 8, Supplementary Fig. 10, Supplementary Fig. 11, Supplementary Fig. 12, Supplementary Fig. 13]
